# Supplementary material for: 2-(4-Methyl­cyclo­hex-3-en­yl)propan-2-yl N-phenyl­carbamate
Source: Acta Crystallogr Sect E Struct Rep Online. 2010 Jul 3;66(Pt 8):o1889–90. doi: 10.1107/S1600536810025080 (PMC3007260; doi:10.1107/S1600536810025080)
Supplement: Supplementary file 1 [file e-66-o1889-sup1.cif]

##############################################################################
###                                                                        ###
###        Electronic paper (Acta Crystallographica Section E)             ###
###                                                                        ###
##############################################################################
#                                                                            #
# This CIF contains the data in a paper accepted for publication in Acta     #
# Crystallographica Section E. It conforms to the requirements of Notes      #
# for Authors for Section E, and has been peer reviewed under the auspices   #
# of the IUCr Commission on Journals.                                        #
#                                                                            #
# Full details of the Crystallographic Information File format               #
# are given in the paper "The Crystallographic Information File (CIF):       #
# a New Standard Archive File for Crystallography" by S. R. Hall, F. H.      #
# Allen and I. D. Brown [Acta Cryst. (1991), A47, 655-685].                  #
#                                                                            #
# The current version of the core CIF dictionary is obtainable from          #
# ftp://ftp.iucr.org/pub/cif_core.dic. The current version number is 2.4.    #
#                                                                            #
# Software is freely available for graphical display of the structure(s) in  #
# this CIF.  For information consult the CIF home page http://www.iucr.org/  #
# cif/home.html                                                              #
#                                                                            #
# This file may be used for bona fide research purposes within the           #
# scientific community so long as proper attribution is given to the journal # 
# article from which it was obtained.                                        #
#                                                                            #
##############################################################################
                                             
data_global
_audit_creation_method     'form.cif (version 2.0)'
_journal_data_validation_number     ?
_journal_date_recd_electronic     2010-06-25
_journal_date_accepted     2010-06-25
_journal_name_full     'Acta Crystallographica, Section E'
_journal_year     2010
_journal_volume     66
_journal_issue      8
_journal_page_first     o1889
_journal_page_last     o1890
_journal_paper_category     QO
_journal_coeditor_code     HB5524
_publ_contact_author_name     'Prof. Fun, Hoong-Kun'
_publ_contact_author_address
;
      X-ray Crystallography Unit
      School of Physics
      Universiti Sains Malaysia
      11800 USM, Penang
      MALAYSIA
;
_publ_contact_author_email     'hkfun@usm.my'
_publ_contact_author_fax     '604 6579150'
_publ_contact_author_phone     '604 6533652'
_publ_section_title
;
2-(4-Methylcyclohex-3-enyl)propan-2-yl <i>N</i>-phenylcarbamate
;
loop_
    _publ_author_name
    _publ_author_footnote
    _publ_author_address
    'Raza Murad Ghalib' ?
;
      School of Industrial Technology
      Universiti Sains Malaysia
      11800 USM, Penang
      Malaysia
;
    'Othman Sulaiman' ?
;
      School of Industrial Technology
      Universiti Sains Malaysia
      11800 USM, Penang
      Malaysia
;
    'Sayed Hasan Mehdi' ?
;
      School of Industrial Technology
      Universiti Sains Malaysia
      11800 USM, Penang
      Malaysia
;
    'Jia Hao Goh'
;
      Thomson Reuters ResearcherID: C-7576-2009.
;
;
      X-ray Crystallography Unit
      School of Physics
      Universiti Sains Malaysia
      11800 USM, Penang
      Malaysia
;
    'Hoong-Kun Fun'
;
      Thomson Reuters ResearcherID: A-3561-2009.
;
;     X-ray Crystallography Unit
      School of Physics
      Universiti Sains Malaysia
      11800 USM, Penang
      Malaysia
;
data_I
_audit_creation_method     SHELXL-97
_chemical_name_systematic
;
2-(4-Methylcyclohex-3-enyl)propan-2-yl <i>N</i>-phenylcarbamate
;
_chemical_name_common     ?
_chemical_formula_moiety     'C17 H23 N O2'
_chemical_formula_sum     'C17 H23 N O2'
_chemical_formula_iupac     'C17 H23 N O2'
_chemical_formula_weight     273.36
_chemical_melting_point     ?
_symmetry_cell_setting     monoclinic
_symmetry_space_group_name_H-M     'C c'
_symmetry_space_group_name_Hall     'C -2yc'
loop_
    _symmetry_equiv_pos_as_xyz
    'x, y, z'
    'x, -y, z+1/2'
    'x+1/2, y+1/2, z'
    'x+1/2, -y+1/2, z+1/2'
_cell_length_a     19.3067(19)
_cell_length_b     9.0058(9)
_cell_length_c     8.9521(9)
_cell_angle_alpha     90.00
_cell_angle_beta     100.964(3)
_cell_angle_gamma     90.00
_cell_volume     1528.1(3)
_cell_formula_units_Z     4
_cell_measurement_reflns_used     2414
_cell_measurement_theta_min     3.27
_cell_measurement_theta_max     32.42
_cell_measurement_temperature     100.00(10)
_exptl_crystal_description     'needle'
_exptl_crystal_colour     'colourless'
_exptl_crystal_size_max     0.58
_exptl_crystal_size_mid     0.20
_exptl_crystal_size_min     0.10
_exptl_crystal_density_diffrn     1.188
_exptl_crystal_density_meas     ?
_exptl_crystal_density_method     'not measured'
_exptl_crystal_F_000     592
_exptl_absorpt_coefficient_mu     0.077
_exptl_absorpt_correction_type     multi-scan
_exptl_absorpt_process_details     '(<i>SADABS</i>; Bruker, 2009)'
_exptl_absorpt_correction_T_min     0.957
_exptl_absorpt_correction_T_max     0.992
_exptl_special_details
;
The crystal was placed in the cold stream of an Oxford Cryosystems
Cobra open-flow nitrogen cryostat (Cosier & Glazer, 1986) operating
at 100.0(1)K.
;
_diffrn_ambient_temperature     100.00(10)
_diffrn_radiation_type     MoK\a
_diffrn_radiation_wavelength     0.71073
_diffrn_radiation_source     'fine-focus sealed tube'
_diffrn_radiation_monochromator     graphite
_diffrn_measurement_device_type     'Bruker APEXII DUO CCD'
_diffrn_measurement_method     '\f and \w scans'
_diffrn_detector_area_resol_mean     ?
_diffrn_reflns_number     8744
_diffrn_reflns_av_R_equivalents     0.0485
_diffrn_reflns_av_sigmaI/netI     0.0435
_diffrn_reflns_theta_min     2.50
_diffrn_reflns_theta_max     30.00
_diffrn_reflns_theta_full     30.00
_diffrn_measured_fraction_theta_max     0.990
_diffrn_measured_fraction_theta_full     0.990
_diffrn_reflns_limit_h_min     -26
_diffrn_reflns_limit_h_max     27
_diffrn_reflns_limit_k_min     -12
_diffrn_reflns_limit_k_max     11
_diffrn_reflns_limit_l_min     -12
_diffrn_reflns_limit_l_max     12
_diffrn_standards_number     0
_diffrn_standards_interval_count     .
_diffrn_standards_interval_time     .
_diffrn_standards_decay_%     ?
_refine_special_details
;
 Refinement of F^2^ against ALL reflections.  The weighted R-factor wR and
 goodness of fit S are based on F^2^, conventional R-factors R are based
 on F, with F set to zero for negative F^2^. The threshold expression of
 F^2^ > 2sigma(F^2^) is used only for calculating R-factors(gt) etc. and is
 not relevant to the choice of reflections for refinement.  R-factors based
 on F^2^ are statistically about twice as large as those based on F, and R-
 factors based on ALL data will be even larger.
;
_reflns_number_total     2205
_reflns_number_gt     2053
_reflns_threshold_expression     I>2\s(I)
_refine_ls_structure_factor_coef     Fsqd
_refine_ls_matrix_type     full
_refine_ls_R_factor_all     0.0614
_refine_ls_R_factor_gt     0.0504
_refine_ls_wR_factor_gt     0.1301
_refine_ls_wR_factor_ref     0.1542
_refine_ls_goodness_of_fit_ref     1.153
_refine_ls_restrained_S_all     1.177
_refine_ls_number_reflns     2205
_refine_ls_number_parameters     187
_refine_ls_number_restraints     4
_refine_ls_hydrogen_treatment     constr
_refine_ls_weighting_scheme     calc
_refine_ls_weighting_details
         'calc w=1/[\s^2^(Fo^2^)+(0.0981P)^2^+0.2230P] where P=(Fo^2^+2Fc^2^)/3'
_atom_sites_solution_hydrogens     geom
_atom_sites_solution_primary     direct
_atom_sites_solution_secondary     difmap
_refine_ls_shift/su_max     0.000
_refine_ls_shift/su_mean     0.000
_refine_diff_density_max     0.677
_refine_diff_density_min     -0.756
_refine_ls_extinction_method     'SHELXTL (Sheldrick, 2008)'
_refine_ls_extinction_coef     0.044(6)
_refine_ls_extinction_expression
                                  'Fc^*^=kFc[1+0.001xFc^2^\l^3^/sin(2\q)]^-1/4^'
_refine_ls_abs_structure_details     ?
loop_
    _atom_type_symbol
    _atom_type_description
    _atom_type_scat_dispersion_real
    _atom_type_scat_dispersion_imag
    _atom_type_scat_source
    'C' 'C' 0.0033 0.0000
                         'International Tables Vol C Tables 4.2.6.8 and 6.1.1.4'
    'H' 'H' 0.0000 0.0000
                         'International Tables Vol C Tables 4.2.6.8 and 6.1.1.4'
    'N' 'N' 0.0061 0.0000
                         'International Tables Vol C Tables 4.2.6.8 and 6.1.1.4'
    'O' 'O' 0.0106 0.0000
                         'International Tables Vol C Tables 4.2.6.8 and 6.1.1.4'
_computing_data_collection     'APEX2 (Bruker, 2009)'
_computing_cell_refinement     'SAINT (Bruker, 2009)'
_computing_data_reduction     'SAINT (Bruker, 2009)'
_computing_structure_solution     'SHELXTL (Sheldrick, 2008)'
_computing_structure_refinement     'SHELXTL (Sheldrick, 2008)'
_computing_molecular_graphics     'SHELXTL (Sheldrick, 2008)'
_computing_publication_material
;
SHELXTL (Sheldrick, 2008) and PLATON (Spek, 2009)
;
loop_
    _atom_site_type_symbol
    _atom_site_label
    _atom_site_fract_x
    _atom_site_fract_y
    _atom_site_fract_z
    _atom_site_U_iso_or_equiv
    _atom_site_adp_type
    _atom_site_calc_flag
    _atom_site_refinement_flags
    _atom_site_occupancy
    _atom_site_disorder_assembly
    _atom_site_disorder_group
    O O1 0.15396(9) 0.88990(19) 0.87624(19) 0.0181(4) Uani d . 1 . .
    O O2 0.08897(11) 0.8780(2) 1.0641(2) 0.0208(4) Uani d . 1 . .
    N N1 0.07470(11) 1.0610(2) 0.8828(2) 0.0164(4) Uani d . 1 . .
    H H1N1 0.0841 1.0796 0.7946 0.020 Uiso calc R 1 . .
    C C1 -0.00477(14) 1.1337(3) 1.0559(3) 0.0212(5) Uani d . 1 . .
    H H1A -0.0006 1.0410 1.1025 0.025 Uiso calc R 1 . .
    C C2 -0.04625(16) 1.2429(3) 1.1041(3) 0.0272(6) Uani d . 1 . .
    H H2A -0.0697 1.2221 1.1834 0.033 Uiso calc R 1 . .
    C C3 -0.05361(16) 1.3820(3) 1.0371(4) 0.0286(6) Uani d . 1 . .
    H H3A -0.0810 1.4547 1.0716 0.034 Uiso calc R 1 . .
    C C4 -0.01903(15) 1.4106(3) 0.9166(3) 0.0264(6) Uani d . 1 . .
    H H4A -0.0244 1.5025 0.8684 0.032 Uiso calc R 1 . .
    C C5 0.02310(14) 1.3035(3) 0.8685(3) 0.0224(5) Uani d . 1 . .
    H H5A 0.0467 1.3246 0.7897 0.027 Uiso calc R 1 . .
    C C6 0.03042(11) 1.1636(3) 0.9376(3) 0.0155(4) Uani d . 1 . .
    C C7 0.10429(12) 0.9363(3) 0.9525(3) 0.0165(4) Uani d . 1 . .
    C C8 0.19360(13) 0.7514(3) 0.9145(3) 0.0180(5) Uani d . 1 A .
    C C9 0.24506(13) 0.7554(3) 0.8015(3) 0.0161(4) Uani d D 1 . .
    H H9A 0.2783 0.8351 0.8398 0.019 Uiso calc PR 0.55(2) A 1
    H H9B 0.2736 0.8434 0.8163 0.019 Uiso d PR 0.45(2) A 2
    C C10A 0.2126(3) 0.8036(10) 0.6393(5) 0.0169(17) Uani d P 0.55(2) A 1
    H H10A 0.1711 0.7435 0.6029 0.020 Uiso calc PR 0.55(2) A 1
    H H10B 0.1974 0.9062 0.6412 0.020 Uiso calc PR 0.55(2) A 1
    C C10B 0.2058(3) 0.7435(16) 0.6365(7) 0.025(2) Uiso d PD 0.45(2) A 2
    H H10C 0.1653 0.8094 0.6189 0.030 Uiso calc PR 0.45(2) A 2
    H H10D 0.1895 0.6426 0.6136 0.030 Uiso calc PR 0.45(2) A 2
    C C11 0.26080(18) 0.7903(4) 0.5329(3) 0.0338(7) Uani d D 1 . .
    H H11A 0.2476 0.8317 0.4365 0.041 Uiso calc PR 0.55(2) A 1
    H H11B 0.2506 0.8616 0.4521 0.041 Uiso d PR 0.45(2) A 2
    C C12 0.32574(14) 0.7183(3) 0.5690(3) 0.0205(5) Uani d . 1 A .
    C C13 0.34562(13) 0.6355(3) 0.7083(3) 0.0227(5) Uani d . 1 . .
    H H13A 0.3867 0.6828 0.7687 0.027 Uiso calc R 1 A .
    H H13B 0.3598 0.5369 0.6825 0.027 Uiso calc R 1 . .
    C C14 0.2908(2) 0.6188(4) 0.8067(4) 0.0392(9) Uani d . 1 A .
    H H14A 0.3141 0.6005 0.9110 0.047 Uiso calc R 1 . .
    H H14B 0.2612 0.5336 0.7724 0.047 Uiso calc R 1 . .
    C C15 0.14268(18) 0.6215(3) 0.8893(5) 0.0355(7) Uani d . 1 . .
    H H15A 0.1125 0.6249 0.9629 0.053 Uiso calc R 1 A .
    H H15B 0.1688 0.5301 0.9002 0.053 Uiso calc R 1 . .
    H H15C 0.1146 0.6272 0.7887 0.053 Uiso calc R 1 . .
    C C16 0.23442(17) 0.7591(4) 1.0772(3) 0.0316(7) Uani d . 1 . .
    H H16A 0.2020 0.7563 1.1463 0.047 Uiso calc R 1 A .
    H H16B 0.2610 0.8497 1.0915 0.047 Uiso calc R 1 . .
    H H16C 0.2660 0.6760 1.0966 0.047 Uiso calc R 1 . .
    C C17 0.37752(17) 0.7262(3) 0.4634(3) 0.0271(5) Uani d . 1 . .
    H H17A 0.3578 0.7843 0.3757 0.041 Uiso calc R 1 A .
    H H17B 0.3874 0.6278 0.4321 0.041 Uiso calc R 1 . .
    H H17C 0.4204 0.7716 0.5151 0.041 Uiso calc R 1 . .
loop_
    _atom_site_aniso_label
    _atom_site_aniso_U_11
    _atom_site_aniso_U_22
    _atom_site_aniso_U_33
    _atom_site_aniso_U_12
    _atom_site_aniso_U_13
    _atom_site_aniso_U_23
    O1 0.0224(8) 0.0176(8) 0.0163(8) 0.0042(6) 0.0091(6) 0.0011(6)
    O2 0.0282(9) 0.0201(9) 0.0167(8) 0.0026(7) 0.0113(7) 0.0013(6)
    N1 0.0198(9) 0.0193(10) 0.0116(8) 0.0022(7) 0.0069(7) -0.0003(7)
    C1 0.0232(11) 0.0244(13) 0.0184(11) 0.0048(9) 0.0095(9) 0.0040(9)
    C2 0.0319(14) 0.0304(15) 0.0241(12) 0.0080(10) 0.0172(11) 0.0051(10)
    C3 0.0343(14) 0.0255(14) 0.0302(14) 0.0102(11) 0.0166(12) 0.0004(10)
    C4 0.0309(13) 0.0208(12) 0.0306(14) 0.0034(10) 0.0137(11) 0.0018(10)
    C5 0.0237(11) 0.0207(13) 0.0258(12) 0.0019(9) 0.0126(9) 0.0028(9)
    C6 0.0141(9) 0.0177(11) 0.0152(9) -0.0004(8) 0.0042(7) -0.0019(8)
    C7 0.0176(10) 0.0186(11) 0.0140(10) -0.0009(8) 0.0051(8) -0.0041(8)
    C8 0.0220(11) 0.0145(11) 0.0191(11) 0.0041(8) 0.0081(8) 0.0015(8)
    C9 0.0184(9) 0.0163(11) 0.0147(10) 0.0013(8) 0.0057(8) -0.0006(8)
    C10A 0.020(2) 0.018(4) 0.014(2) 0.0052(19) 0.0056(14) 0.0028(15)
    C11 0.0466(17) 0.0417(17) 0.0160(12) 0.0201(14) 0.0135(12) 0.0090(11)
    C12 0.0223(11) 0.0227(12) 0.0180(10) 0.0001(9) 0.0079(9) -0.0042(9)
    C13 0.0210(11) 0.0260(13) 0.0227(12) 0.0058(9) 0.0079(9) -0.0001(9)
    C14 0.0482(17) 0.0328(16) 0.0466(19) 0.0244(14) 0.0343(16) 0.0214(14)
    C15 0.0387(15) 0.0185(13) 0.057(2) -0.0059(11) 0.0284(15) -0.0076(12)
    C16 0.0340(14) 0.0489(18) 0.0134(11) 0.0186(13) 0.0082(10) 0.0086(11)
    C17 0.0346(13) 0.0235(13) 0.0273(13) -0.0006(10) 0.0163(11) -0.0031(10)
_geom_special_details
;
 All esds (except the esd in the dihedral angle between two l.s. planes)
 are estimated using the full covariance matrix.  The cell esds are taken
 into account individually in the estimation of esds in distances, angles
 and torsion angles; correlations between esds in cell parameters are only
 used when they are defined by crystal symmetry.  An approximate (isotropic)
 treatment of cell esds is used for estimating esds involving l.s. planes.
;
loop_
    _geom_bond_atom_site_label_1
    _geom_bond_atom_site_label_2
    _geom_bond_site_symmetry_2
    _geom_bond_distance
    _geom_bond_publ_flag
    O1 C7 . 1.345(3) ?
    O1 C8 . 1.470(3) ?
    O2 C7 . 1.214(3) ?
    N1 C7 . 1.356(3) ?
    N1 C6 . 1.409(3) ?
    N1 H1N1 . 0.8600 ?
    C1 C2 . 1.388(4) ?
    C1 C6 . 1.389(3) ?
    C1 H1A . 0.9300 ?
    C2 C3 . 1.385(4) ?
    C2 H2A . 0.9300 ?
    C3 C4 . 1.396(4) ?
    C3 H3A . 0.9300 ?
    C4 C5 . 1.383(4) ?
    C4 H4A . 0.9300 ?
    C5 C6 . 1.399(4) ?
    C5 H5A . 0.9300 ?
    C8 C15 . 1.517(4) ?
    C8 C16 . 1.520(4) ?
    C8 C9 . 1.547(3) ?
    C9 C14 . 1.510(4) ?
    C9 C10B . 1.531(6) ?
    C9 C10A . 1.531(5) ?
    C9 H9A . 0.9800 ?
    C9 H9B . 0.9600 ?
    C10A C11 . 1.458(5) ?
    C10A H10A . 0.9700 ?
    C10A H10B . 0.9700 ?
    C10B C11 . 1.594(7) ?
    C10B H10C . 0.9700 ?
    C10B H10D . 0.9700 ?
    C11 C12 . 1.393(4) ?
    C11 H11A . 0.9300 ?
    C11 H11B . 0.9600 ?
    C12 C13 . 1.441(4) ?
    C12 C17 . 1.502(3) ?
    C13 C14 . 1.509(4) ?
    C13 H13A . 0.9700 ?
    C13 H13B . 0.9700 ?
    C14 H14A . 0.9700 ?
    C14 H14B . 0.9700 ?
    C15 H15A . 0.9600 ?
    C15 H15B . 0.9600 ?
    C15 H15C . 0.9600 ?
    C16 H16A . 0.9600 ?
    C16 H16B . 0.9600 ?
    C16 H16C . 0.9600 ?
    C17 H17A . 0.9600 ?
    C17 H17B . 0.9600 ?
    C17 H17C . 0.9600 ?
loop_
    _geom_angle_atom_site_label_1
    _geom_angle_atom_site_label_2
    _geom_angle_atom_site_label_3
    _geom_angle_site_symmetry_1
    _geom_angle_site_symmetry_3
    _geom_angle
    _geom_angle_publ_flag
    C7 O1 C8 . . 122.38(19) ?
    C7 N1 C6 . . 127.81(19) ?
    C7 N1 H1N1 . . 116.1 ?
    C6 N1 H1N1 . . 116.1 ?
    C2 C1 C6 . . 119.6(2) ?
    C2 C1 H1A . . 120.2 ?
    C6 C1 H1A . . 120.2 ?
    C3 C2 C1 . . 121.6(3) ?
    C3 C2 H2A . . 119.2 ?
    C1 C2 H2A . . 119.2 ?
    C2 C3 C4 . . 118.5(3) ?
    C2 C3 H3A . . 120.8 ?
    C4 C3 H3A . . 120.8 ?
    C5 C4 C3 . . 120.5(3) ?
    C5 C4 H4A . . 119.7 ?
    C3 C4 H4A . . 119.7 ?
    C4 C5 C6 . . 120.4(2) ?
    C4 C5 H5A . . 119.8 ?
    C6 C5 H5A . . 119.8 ?
    C1 C6 C5 . . 119.3(2) ?
    C1 C6 N1 . . 123.8(2) ?
    C5 C6 N1 . . 117.0(2) ?
    O2 C7 O1 . . 126.3(2) ?
    O2 C7 N1 . . 126.1(2) ?
    O1 C7 N1 . . 107.62(19) ?
    O1 C8 C15 . . 109.0(2) ?
    O1 C8 C16 . . 109.7(2) ?
    C15 C8 C16 . . 112.4(3) ?
    O1 C8 C9 . . 101.42(18) ?
    C15 C8 C9 . . 113.5(2) ?
    C16 C8 C9 . . 110.2(2) ?
    C14 C9 C10B . . 98.7(5) ?
    C14 C9 C10A . . 113.1(3) ?
    C14 C9 C8 . . 113.9(2) ?
    C10B C9 C8 . . 111.6(3) ?
    C10A C9 C8 . . 115.4(2) ?
    C14 C9 H9A . . 104.3 ?
    C10B C9 H9A . . 124.1 ?
    C10A C9 H9A . . 104.3 ?
    C8 C9 H9A . . 104.3 ?
    C14 C9 H9B . . 110.6 ?
    C10B C9 H9B . . 111.0 ?
    C10A C9 H9B . . 91.0 ?
    C8 C9 H9B . . 110.7 ?
    C11 C10A C9 . . 113.5(3) ?
    C11 C10A H10A . . 108.9 ?
    C9 C10A H10A . . 108.9 ?
    C11 C10A H10B . . 108.9 ?
    C9 C10A H10B . . 108.9 ?
    H10A C10A H10B . . 107.7 ?
    C9 C10B C11 . . 106.2(5) ?
    C9 C10B H10C . . 110.5 ?
    C11 C10B H10C . . 110.5 ?
    C9 C10B H10D . . 110.5 ?
    C11 C10B H10D . . 110.5 ?
    H10C C10B H10D . . 108.7 ?
    C12 C11 C10A . . 123.1(3) ?
    C12 C11 C10B . . 114.4(4) ?
    C12 C11 H11A . . 118.5 ?
    C10A C11 H11A . . 118.5 ?
    C10B C11 H11A . . 123.4 ?
    C12 C11 H11B . . 122.2 ?
    C10A C11 H11B . . 111.8 ?
    C10B C11 H11B . . 123.4 ?
    C11 C12 C13 . . 121.4(2) ?
    C11 C12 C17 . . 120.6(2) ?
    C13 C12 C17 . . 118.0(2) ?
    C12 C13 C14 . . 117.1(2) ?
    C12 C13 H13A . . 108.0 ?
    C14 C13 H13A . . 108.0 ?
    C12 C13 H13B . . 108.0 ?
    C14 C13 H13B . . 108.0 ?
    H13A C13 H13B . . 107.3 ?
    C13 C14 C9 . . 111.8(2) ?
    C13 C14 H14A . . 109.3 ?
    C9 C14 H14A . . 109.3 ?
    C13 C14 H14B . . 109.3 ?
    C9 C14 H14B . . 109.3 ?
    H14A C14 H14B . . 107.9 ?
    C8 C15 H15A . . 109.5 ?
    C8 C15 H15B . . 109.5 ?
    H15A C15 H15B . . 109.5 ?
    C8 C15 H15C . . 109.5 ?
    H15A C15 H15C . . 109.5 ?
    H15B C15 H15C . . 109.5 ?
    C8 C16 H16A . . 109.5 ?
    C8 C16 H16B . . 109.5 ?
    H16A C16 H16B . . 109.5 ?
    C8 C16 H16C . . 109.5 ?
    H16A C16 H16C . . 109.5 ?
    H16B C16 H16C . . 109.5 ?
    C12 C17 H17A . . 109.5 ?
    C12 C17 H17B . . 109.5 ?
    H17A C17 H17B . . 109.5 ?
    C12 C17 H17C . . 109.5 ?
    H17A C17 H17C . . 109.5 ?
    H17B C17 H17C . . 109.5 ?
loop_
    _geom_torsion_atom_site_label_1
    _geom_torsion_atom_site_label_2
    _geom_torsion_atom_site_label_3
    _geom_torsion_atom_site_label_4
    _geom_torsion_site_symmetry_1
    _geom_torsion_site_symmetry_2
    _geom_torsion_site_symmetry_3
    _geom_torsion_site_symmetry_4
    _geom_torsion
    _geom_torsion_publ_flag
    C6 C1 C2 C3 . . . . 0.0(5) ?
    C1 C2 C3 C4 . . . . 1.0(5) ?
    C2 C3 C4 C5 . . . . -1.7(5) ?
    C3 C4 C5 C6 . . . . 1.4(5) ?
    C2 C1 C6 C5 . . . . -0.3(4) ?
    C2 C1 C6 N1 . . . . 178.8(2) ?
    C4 C5 C6 C1 . . . . -0.4(4) ?
    C4 C5 C6 N1 . . . . -179.5(2) ?
    C7 N1 C6 C1 . . . . -17.3(4) ?
    C7 N1 C6 C5 . . . . 161.8(2) ?
    C8 O1 C7 O2 . . . . 4.6(4) ?
    C8 O1 C7 N1 . . . . -175.8(2) ?
    C6 N1 C7 O2 . . . . 12.6(4) ?
    C6 N1 C7 O1 . . . . -166.9(2) ?
    C7 O1 C8 C15 . . . . 62.9(3) ?
    C7 O1 C8 C16 . . . . -60.6(3) ?
    C7 O1 C8 C9 . . . . -177.0(2) ?
    O1 C8 C9 C14 . . . . -176.2(3) ?
    C15 C8 C9 C14 . . . . -59.4(3) ?
    C16 C8 C9 C14 . . . . 67.7(3) ?
    O1 C8 C9 C10B . . . . -65.4(6) ?
    C15 C8 C9 C10B . . . . 51.3(6) ?
    C16 C8 C9 C10B . . . . 178.4(6) ?
    O1 C8 C9 C10A . . . . -43.0(5) ?
    C15 C8 C9 C10A . . . . 73.8(5) ?
    C16 C8 C9 C10A . . . . -159.1(4) ?
    C14 C9 C10A C11 . . . . -40.1(8) ?
    C10B C9 C10A C11 . . . . -89.5(9) ?
    C8 C9 C10A C11 . . . . -173.6(5) ?
    C14 C9 C10B C11 . . . . -74.1(7) ?
    C10A C9 C10B C11 . . . . 60.9(8) ?
    C8 C9 C10B C11 . . . . 165.8(5) ?
    C9 C10A C11 C12 . . . . 9.9(9) ?
    C9 C10A C11 C10B . . . . 80.2(9) ?
    C9 C10B C11 C12 . . . . 49.7(9) ?
    C9 C10B C11 C10A . . . . -70.3(9) ?
    C10A C11 C12 C13 . . . . 8.1(7) ?
    C10B C11 C12 C13 . . . . -13.0(6) ?
    C10A C11 C12 C17 . . . . -171.4(5) ?
    C10B C11 C12 C17 . . . . 167.5(5) ?
    C11 C12 C13 C14 . . . . 5.2(4) ?
    C17 C12 C13 C14 . . . . -175.3(3) ?
    C12 C13 C14 C9 . . . . -35.1(4) ?
    C10B C9 C14 C13 . . . . 68.3(5) ?
    C10A C9 C14 C13 . . . . 52.4(5) ?
    C8 C9 C14 C13 . . . . -173.4(3) ?
loop_
    _geom_hbond_atom_site_label_D
    _geom_hbond_atom_site_label_H
    _geom_hbond_atom_site_label_A
    _geom_hbond_site_symmetry_A
    _geom_hbond_distance_DH
    _geom_hbond_distance_HA
    _geom_hbond_distance_DA
    _geom_hbond_angle_DHA
    _geom_hbond_publ_flag
    N1 H1N1 O2 2_574 0.86 2.12 2.969(3) 170 yes
    C13 H13A Cg1 3_545 0.97 2.62 3.566(3) 166 yes
