# Supplementary material for: 2-(4-Methyl­cyclo­hex-3-en­yl)propan-2-yl N-phenyl­carbamate
Source: Acta Crystallogr Sect E Struct Rep Online. 2010 Jul 3;66(Pt 8):o1889–90. doi: 10.1107/S1600536810025080 (PMC3007260; doi:10.1107/S1600536810025080)
Supplement: Supplementary file 2 [file e-66-o1889-Isup2.hkl]

# 
# h,k,l, Fc-squared, Fo-squared, sigma(Fo-squared) and status flag 
# 
data_I
_shelx_title ' tpco1m in Cc (100K)' 
_shelx_refln_list_code          4 
_shelx_F_calc_maximum      194.83 
_exptl_crystal_F_000       592.00 
_reflns_d_resolution_high  0.7108 
 
loop_ 
 _symmetry_equiv_pos_as_xyz 
 'x, y, z' 
 'x, -y, z+1/2' 
 'x+1/2, y+1/2, z' 
 'x+1/2, -y+1/2, z+1/2' 
 
_cell_length_a    19.3067 
_cell_length_b     9.0058 
_cell_length_c     8.9521 
_cell_angle_alpha  90.000 
_cell_angle_beta  100.964 
_cell_angle_gamma  90.000 
 
_shelx_F_squared_multiplier     1.000 
 
loop_ 
 _refln_index_h 
 _refln_index_k 
 _refln_index_l 
 _refln_F_squared_calc 
 _refln_F_squared_meas 
 _refln_F_squared_sigma 
 _refln_observed_status 
   4   0   0     1310.59     1507.86     66.41 o 
   6   0   0      129.79      151.18     10.21 o 
   8   0   0     1779.98     1939.76     87.67 o 
  10   0   0      382.29      360.47     16.08 o 
  12   0   0      484.58      449.92     15.12 o 
  14   0   0      663.55      725.71     22.70 o 
  16   0   0      629.03      624.47     17.66 o 
  18   0   0      301.80      275.95     11.43 o 
  20   0   0      347.01      403.47     15.28 o 
  22   0   0      124.04      114.46      8.63 o 
  24   0   0      309.83      330.64     14.80 o 
  26   0   0      108.89      132.16     13.86 o 
   1   1   0     4214.14     5509.94    135.05 o 
   3   1   0     8280.38    11219.36    276.33 o 
   5   1   0     4292.70     4808.67    145.92 o 
   7   1   0      386.29      391.42     15.94 o 
   9   1   0      370.24      300.01     12.38 o 
  11   1   0      753.12      774.41     17.97 o 
  13   1   0      759.32      732.50     19.92 o 
  15   1   0       93.17       85.89      6.37 o 
  17   1   0      101.50      107.81      6.36 o 
  19   1   0      100.42      117.49     11.08 o 
  21   1   0        2.87        6.18      2.37 o 
  23   1   0        5.62        4.96      4.04 o 
  25   1   0       84.38       94.36      5.91 o 
   2   2   0     7877.39    10402.69    221.62 o 
   4   2   0     5572.99     6694.63    166.46 o 
   6   2   0     3096.91     3412.73     59.58 o 
   8   2   0       97.13      113.48      4.56 o 
  10   2   0     1237.75     1435.12     30.25 o 
  12   2   0      337.34      379.95      9.60 o 
  14   2   0      515.32      486.29     11.64 o 
  16   2   0      375.20      361.91      9.81 o 
  18   2   0       62.48       67.18      4.86 o 
  20   2   0       25.21       28.38      3.66 o 
  22   2   0       40.70       41.94      3.87 o 
  24   2   0       71.40       63.82      4.85 o 
  26   2   0        7.23        4.70      3.58 o 
   1   3   0      711.01      801.99     47.72 o 
   3   3   0     1266.16     1347.55     22.72 o 
   5   3   0     1711.53     1862.16     33.49 o 
   7   3   0      277.51      370.14     10.45 o 
   9   3   0        9.49       10.25      1.54 o 
  11   3   0      299.63      214.82      6.61 o 
  13   3   0       31.66       50.87      3.35 o 
  15   3   0       21.49       24.99      3.09 o 
  17   3   0      115.28      117.69      6.27 o 
  19   3   0      152.19      154.45      8.89 o 
  21   3   0       31.04       28.96      3.77 o 
  23   3   0       41.95       59.79      6.70 o 
  25   3   0       60.27       38.79      6.75 o 
   0   4   0      899.26     1035.83     33.76 o 
   2   4   0     3585.19     4107.44     78.41 o 
   4   4   0     2534.57     3009.94     71.69 o 
   6   4   0     3468.77     3888.24     68.85 o 
   8   4   0      387.93      405.01     17.47 o 
  10   4   0      146.83      159.60      5.90 o 
  12   4   0      136.54      150.02      5.26 o 
  14   4   0      847.44      795.24     16.23 o 
  16   4   0      777.57      686.25     16.88 o 
  18   4   0       78.83       87.30      5.59 o 
  20   4   0      169.76      162.10      7.68 o 
  22   4   0      177.15      193.41      8.50 o 
  24   4   0       36.68       48.19      6.14 o 
   1   5   0      137.75      176.89      6.26 o 
   3   5   0     2904.99     3077.76     51.23 o 
   5   5   0       34.85       54.76      3.26 o 
   7   5   0      271.53      331.94      8.34 o 
   9   5   0       77.46       71.78      5.05 o 
  11   5   0      182.74      212.66      6.03 o 
  13   5   0      645.77      603.10     14.06 o 
  15   5   0       50.76       45.34      3.89 o 
  17   5   0      150.63      141.26      7.00 o 
  19   5   0       54.70       47.54      5.09 o 
  21   5   0        4.01       -1.65      2.71 o 
  23   5   0       42.47       24.81      7.11 o 
   0   6   0     2609.28     2667.39     60.79 o 
   2   6   0      455.32      550.34     14.48 o 
   4   6   0      648.83      656.02     14.26 o 
   6   6   0      343.64      380.65      9.76 o 
   8   6   0      775.45      716.65     14.96 o 
  10   6   0      301.08      256.77      8.06 o 
  12   6   0      179.62      192.99      7.55 o 
  14   6   0       50.57       51.69      4.70 o 
  16   6   0       86.77       83.75     10.64 o 
  18   6   0        1.19       -0.13      2.68 o 
  20   6   0       71.48       87.32      7.84 o 
  22   6   0      214.46      220.75     18.01 o 
   1   7   0      154.61      159.50      6.70 o 
   3   7   0      458.03      463.20     10.35 o 
   5   7   0      463.55      476.03     16.56 o 
   7   7   0      403.92      434.27     13.90 o 
   9   7   0       43.53       35.44      4.23 o 
  11   7   0       38.98       41.20      4.94 o 
  13   7   0       53.29       50.59      5.64 o 
  15   7   0       81.58       69.11     12.21 o 
  17   7   0      207.62      193.03     11.77 o 
  19   7   0       22.59       22.70      4.60 o 
  21   7   0      175.38      174.38     16.22 o 
   0   8   0     1209.22     1160.22     56.27 o 
   2   8   0      276.10      252.36     23.61 o 
   4   8   0      555.03      519.16     17.72 o 
   6   8   0      219.38      198.64      9.99 o 
   8   8   0       50.83       62.85      6.27 o 
  10   8   0      151.95      159.84     10.16 o 
  12   8   0       45.27       51.95      5.93 o 
  14   8   0       76.40       91.13      7.81 o 
  16   8   0       31.77       43.70      7.26 o 
  18   8   0       16.21       17.54      8.57 o 
  20   8   0      589.91      651.96     30.97 o 
   1   9   0       44.78       41.63      6.25 o 
   3   9   0      411.82      398.17     17.90 o 
   5   9   0       41.03       49.07      6.64 o 
   7   9   0       30.72       25.93      5.86 o 
   9   9   0       13.75       21.16      9.73 o 
  11   9   0      178.26      199.04     15.63 o 
  13   9   0       34.38       42.96      5.76 o 
  15   9   0        0.64       -3.30      3.00 o 
  17   9   0        8.36        6.11      4.11 o 
   2  10   0       10.53       11.29      4.24 o 
   4  10   0        2.56        1.99      3.43 o 
   6  10   0      209.88      225.30     17.22 o 
   8  10   0      169.36      182.35     15.89 o 
  10  10   0        9.33       11.42      6.37 o 
  12  10   0       26.55       16.95      5.78 o 
  14  10   0       17.11       18.82      5.29 o 
  16  10   0      124.34      165.56     19.68 o 
   1  11   0      260.53      264.68     14.64 o 
   3  11   0        7.14       16.91      8.68 o 
   5  11   0      146.09      181.70     13.64 o 
   7  11   0      142.94      130.34     15.75 o 
   9  11   0       52.66       63.16     11.64 o 
  11  11   0       83.14       74.87     13.79 o 
  13  11   0       10.27       12.06      7.98 o 
   0  12   0       42.69       42.50      9.96 o 
   2  12   0        1.69        2.11      5.60 o 
   4  12   0      214.32      209.89     13.93 o 
   6  12   0       89.97       93.87     10.14 o 
   8  12   0        6.52        9.16      4.96 o 
 -25   1   1       39.39       39.50      4.16 o 
 -23   1   1      298.15      284.80      9.31 o 
 -21   1   1      500.08      517.42     13.08 o 
 -19   1   1       25.60       31.22      3.14 o 
 -17   1   1      116.62      111.27      5.70 o 
 -15   1   1      446.82      452.73     10.09 o 
 -13   1   1      432.44      442.59     11.66 o 
 -11   1   1      809.72      868.43     16.29 o 
  -9   1   1      372.38      423.95      9.21 o 
  -7   1   1       67.68       41.53      5.97 o 
  -5   1   1      213.94      196.94     12.85 o 
  -3   1   1     5459.98     6795.49    204.62 o 
  -1   1   1     9274.87    13185.04    558.67 o 
   1   1   1     3616.92     3960.11    119.53 o 
   3   1   1    37958.46       -3.02      1.51 o 
   5   1   1     9794.81    12062.42    366.07 o 
   7   1   1       98.07       92.63      9.74 o 
   9   1   1      163.57      182.97     12.75 o 
  11   1   1        2.25        7.10      1.52 o 
  13   1   1       97.10      130.94      5.23 o 
  15   1   1      150.82      151.14      5.45 o 
  17   1   1      143.49      155.53      7.57 o 
  19   1   1      649.65      649.72     16.23 o 
  21   1   1      515.46      516.19     13.75 o 
  23   1   1      230.26      261.90     17.06 o 
  25   1   1       32.70       27.72      5.01 o 
 -26   2   1       49.19       41.12      4.35 o 
 -24   2   1        5.93        4.96      2.55 o 
 -22   2   1       96.73       96.08      5.70 o 
 -20   2   1       31.75       37.95      6.14 o 
 -18   2   1      361.05      334.83      9.23 o 
 -16   2   1       62.61       57.28      5.58 o 
 -14   2   1      347.41      369.07      9.68 o 
 -12   2   1      433.02      434.01      9.52 o 
 -10   2   1       69.18       79.18      3.48 o 
  -8   2   1     1052.18     1200.70     22.35 o 
  -6   2   1      327.12      296.07     30.95 o 
  -4   2   1      298.51      310.93      8.68 o 
  -2   2   1      219.03      198.13      8.29 o 
   0   2   1     2021.23     2128.03     65.22 o 
   2   2   1     1604.54     1583.93     49.22 o 
   4   2   1    10654.23    13843.97    341.34 o 
   6   2   1     1521.74     1650.51     33.73 o 
   8   2   1     2178.05     2414.36     40.06 o 
  10   2   1      100.43       57.62      6.19 o 
  12   2   1       54.80       49.35      3.06 o 
  14   2   1      573.38      564.32     12.05 o 
  16   2   1      232.00      241.21      7.27 o 
  18   2   1      263.96      246.42      8.34 o 
  20   2   1      224.13      250.63     10.03 o 
  22   2   1       97.55      106.57      9.98 o 
  24   2   1       82.34       61.02      6.70 o 
 -25   3   1        1.71        7.19      2.67 o 
 -23   3   1       26.22       28.34      3.56 o 
 -21   3   1       98.58       91.91      5.52 o 
 -19   3   1      333.85      288.53      8.79 o 
 -17   3   1       88.26       85.84      5.36 o 
 -15   3   1      679.64      705.21     15.71 o 
 -13   3   1      397.35      391.04      9.41 o 
 -11   3   1      209.72      231.05      6.19 o 
  -9   3   1     1844.45     2015.23     34.02 o 
  -7   3   1     1278.78     1467.15     23.66 o 
  -5   3   1     1386.03     1422.88     28.99 o 
  -3   3   1     2515.66     2659.33     75.87 o 
  -1   3   1     1191.68     1279.32     82.08 o 
   1   3   1     3618.81     3898.11     96.43 o 
   3   3   1     1897.62     2056.20     64.16 o 
   5   3   1     5171.33     5785.98     92.80 o 
   7   3   1     2702.17     2986.60     49.38 o 
   9   3   1      804.80      883.23     15.44 o 
  11   3   1      193.92      218.77      6.29 o 
  13   3   1      200.05      181.53      5.75 o 
  15   3   1      346.45      338.14     10.36 o 
  17   3   1     1400.79     1380.59     25.96 o 
  19   3   1      378.69      355.51     10.60 o 
  21   3   1       54.63       56.73      7.24 o 
  23   3   1       43.97       49.28      7.30 o 
  25   3   1      239.93      265.52     14.76 o 
 -24   4   1       21.39       27.68      3.64 o 
 -22   4   1       20.52       24.07      3.36 o 
 -20   4   1      247.74      243.37      9.24 o 
 -18   4   1      177.70      205.80      8.04 o 
 -16   4   1      198.85      198.06     10.03 o 
 -14   4   1      228.01      215.61      6.95 o 
 -12   4   1      169.41      175.91      6.85 o 
 -10   4   1        9.65        9.16      2.29 o 
  -8   4   1      378.83      414.34      8.54 o 
  -6   4   1       26.92       48.38      2.57 o 
  -4   4   1     1561.59     1650.17     26.34 o 
  -2   4   1      257.58      256.89      7.16 o 
   0   4   1      476.89      483.27     10.31 o 
   2   4   1      270.42      324.34     14.08 o 
   4   4   1       51.91       63.13      2.75 o 
   6   4   1     1671.06     1673.55     28.97 o 
   8   4   1      140.15      138.98      7.35 o 
  10   4   1       53.28       59.07      6.45 o 
  12   4   1      168.92      112.90      6.38 o 
  14   4   1      135.81      179.73      9.78 o 
  16   4   1      492.56      432.16     11.77 o 
  18   4   1      171.92      206.77     12.50 o 
  20   4   1       49.27       52.32      6.95 o 
  22   4   1       34.45       37.01     11.08 o 
  24   4   1       35.86       48.86      9.07 o 
 -23   5   1       30.21       20.57      3.38 o 
 -21   5   1       32.55       36.77      4.22 o 
 -19   5   1        9.92       11.79      4.57 o 
 -17   5   1      325.34      319.67     10.25 o 
 -15   5   1      243.53      226.28      7.93 o 
 -13   5   1     1030.11      917.10     19.40 o 
 -11   5   1      276.61      301.12      7.83 o 
  -9   5   1      497.15      489.31      9.65 o 
  -7   5   1      105.65      113.28      4.31 o 
  -5   5   1      709.44      771.80     21.80 o 
  -3   5   1      765.86      789.17     24.16 o 
  -1   5   1       78.11       94.15      6.33 o 
   1   5   1      129.84      119.60      5.21 o 
   3   5   1      532.01      482.62     16.56 o 
   5   5   1     1414.61     1535.06     27.16 o 
   7   5   1      224.70      222.45      6.09 o 
   9   5   1      396.80      357.54      8.73 o 
  11   5   1      408.59      426.30     10.26 o 
  13   5   1      415.29      357.87      9.41 o 
  15   5   1      278.51      241.00      8.74 o 
  17   5   1      361.93      352.65     13.73 o 
  19   5   1      136.04      112.33     12.03 o 
  21   5   1       25.27       36.32      7.63 o 
  23   5   1       64.29       72.92     11.96 o 
 -22   6   1       87.67      106.24      7.70 o 
 -20   6   1        3.34        5.78      3.12 o 
 -18   6   1       25.92       21.36      3.28 o 
 -16   6   1      311.53      325.97     10.40 o 
 -14   6   1      129.94      128.77      6.64 o 
 -12   6   1      789.09      704.26     17.07 o 
 -10   6   1      460.37      468.36     10.81 o 
  -8   6   1      589.71      588.16     11.91 o 
  -6   6   1      769.77      712.03     13.74 o 
  -4   6   1      173.21      186.50      5.43 o 
  -2   6   1      270.86      268.52      7.09 o 
   0   6   1      348.88      374.82     10.45 o 
   2   6   1      127.91      129.77      8.70 o 
   4   6   1      135.27      134.02      8.07 o 
   6   6   1      600.50      609.08     12.88 o 
   8   6   1      264.09      226.51      8.14 o 
  10   6   1      641.69      626.07     15.20 o 
  12   6   1       83.01       93.03      6.34 o 
  14   6   1       64.70       66.53      5.50 o 
  16   6   1       57.76       63.33      5.97 o 
  18   6   1       50.12       47.81      8.04 o 
  20   6   1       84.02       80.06     10.83 o 
  22   6   1      160.20      154.49     15.51 o 
 -21   7   1      110.40      108.19     13.03 o 
 -19   7   1      160.51      166.42     11.10 o 
 -17   7   1      310.31      340.27     14.43 o 
 -15   7   1      255.27      249.68     12.75 o 
 -13   7   1       10.89        4.60      2.98 o 
 -11   7   1      104.51       73.81      5.97 o 
  -9   7   1       75.52       74.12      5.36 o 
  -7   7   1      681.66      610.33     16.98 o 
  -5   7   1      408.92      443.48     10.56 o 
  -3   7   1      277.15      320.04      8.33 o 
  -1   7   1     1615.09     1594.48     31.08 o 
   1   7   1     1075.05     1055.02     23.12 o 
   3   7   1      952.26      882.32     26.76 o 
   5   7   1      283.63      259.51      8.44 o 
   7   7   1      217.58      164.27      6.91 o 
   9   7   1      485.09      479.49     12.81 o 
  11   7   1       34.46       41.74      5.09 o 
  13   7   1      139.89      103.26     12.35 o 
  15   7   1       72.99       71.83     14.45 o 
  17   7   1       11.92       15.51      5.71 o 
  19   7   1      215.70      204.48     29.59 o 
  21   7   1       47.39       61.76      9.98 o 
 -20   8   1       58.57       54.39      6.92 o 
 -18   8   1      118.18      111.18      9.18 o 
 -16   8   1        8.29       12.91      3.94 o 
 -14   8   1      123.91      123.45      9.22 o 
 -12   8   1       44.86       38.17      5.31 o 
 -10   8   1       22.85       20.18      4.02 o 
  -8   8   1       18.61       18.57      3.79 o 
  -6   8   1      181.96      225.20     12.01 o 
  -4   8   1       46.38       52.11      4.97 o 
  -2   8   1      103.03       99.14      6.01 o 
   0   8   1      665.54      656.70     15.85 o 
   2   8   1      190.25      193.88     12.79 o 
   4   8   1       23.15       20.89      3.21 o 
   6   8   1      342.87      358.74     11.58 o 
   8   8   1       47.01       39.02      4.52 o 
  10   8   1       66.98       80.04      9.70 o 
  12   8   1       27.52       32.50      4.67 o 
  14   8   1       59.80       86.63     10.69 o 
  16   8   1       18.92       12.62      6.62 o 
  18   8   1        6.34        9.18      5.70 o 
  20   8   1       41.87       47.85      9.45 o 
 -19   9   1      116.46      139.14     11.82 o 
 -17   9   1      327.83      352.37     33.64 o 
 -15   9   1        1.31        0.13      3.70 o 
 -13   9   1       30.34       37.41      6.32 o 
 -11   9   1       31.38       34.56      5.95 o 
  -9   9   1        2.15        0.03      3.25 o 
  -7   9   1       15.91       13.84      4.35 o 
  -5   9   1      266.02      272.91     14.07 o 
  -3   9   1       48.23       46.20     11.37 o 
  -1   9   1      501.33      510.37     21.10 o 
   1   9   1      185.42      198.48     31.71 o 
   3   9   1      232.72      234.42     12.59 o 
   5   9   1       24.29       21.84      4.25 o 
   7   9   1        0.93        3.34      2.77 o 
   9   9   1       62.75       79.03      9.89 o 
  11   9   1       14.69       12.44      3.71 o 
  13   9   1        7.19        9.58      5.04 o 
  15   9   1        2.66        8.38      5.36 o 
  17   9   1        2.32        6.20      5.51 o 
 -16  10   1      207.58      244.70     14.19 o 
 -14  10   1       98.98      118.02     10.79 o 
 -12  10   1       19.35       18.46      5.29 o 
 -10  10   1        8.75       14.56      4.97 o 
  -8  10   1      193.69      206.78     12.67 o 
  -6  10   1      159.70      159.00     20.22 o 
  -4  10   1       89.46       94.28     13.30 o 
  -2  10   1       15.20       19.31      6.30 o 
   0  10   1      129.28      106.19      9.65 o 
   2  10   1       52.76       48.41      7.09 o 
   4  10   1      149.78      154.97     14.43 o 
   6  10   1      181.91      192.81     17.37 o 
   8  10   1       43.45       50.84      8.02 o 
  10  10   1       69.62       68.96     12.61 o 
  12  10   1        0.37       -1.36      5.31 o 
  14  10   1      103.45       99.14     15.61 o 
 -13  11   1      244.29      314.14     23.70 o 
 -11  11   1      114.93      109.66     28.47 o 
  -9  11   1       75.63       85.85      9.50 o 
  -7  11   1       78.78       93.48      9.74 o 
  -5  11   1       34.05       40.16      7.86 o 
  -3  11   1      140.87      153.23     32.30 o 
  -1  11   1       10.06        8.75      4.16 o 
   1  11   1       74.80      103.16     15.78 o 
   3  11   1      148.07      162.30     11.43 o 
   5  11   1       90.57       87.23     14.08 o 
   7  11   1       96.76      101.06     15.45 o 
   9  11   1       93.97      120.68     17.19 o 
  11  11   1       34.53       44.05     11.58 o 
  -8  12   1        9.19       13.70      8.16 o 
  -6  12   1       10.11       22.16      8.63 o 
  -4  12   1       28.15       23.63      9.03 o 
  -2  12   1       73.89      101.26     15.53 o 
   0  12   1       30.49       31.04      9.98 o 
   2  12   1      165.99      146.14     19.24 o 
   4  12   1       59.83       61.40     13.09 o 
   6  12   1      101.99       94.35     15.59 o 
 -26   0   2       96.47      116.10      9.34 o 
 -24   0   2      607.67      558.69     20.15 o 
 -22   0   2      565.52      564.58     19.75 o 
 -20   0   2      147.88      132.07      8.84 o 
 -18   0   2     2598.88     2772.73     62.64 o 
 -16   0   2      140.80      124.20      9.08 o 
 -14   0   2      928.32      990.31     27.81 o 
 -12   0   2      561.85      540.59     16.25 o 
 -10   0   2     1753.71     1828.64     49.77 o 
  -8   0   2     4774.50     5280.37    159.52 o 
  -6   0   2      833.99      956.84     45.36 o 
  -4   0   2     3370.14     3471.80    150.54 o 
  -2   0   2     2928.08     3071.00     94.38 o 
   0   0   2    15906.40    25783.10   1089.10 o 
   2   0   2    17039.29    24274.31   1026.34 o 
   6   0   2     1882.23     1906.03     84.47 o 
   8   0   2     6027.71     6860.20    207.41 o 
  10   0   2        5.25       12.91      3.62 o 
  12   0   2      187.04      256.62     15.49 o 
  14   0   2      185.14      144.22     30.45 o 
  16   0   2      174.58      165.96     14.86 o 
  18   0   2       13.92       15.72      6.21 o 
  20   0   2       64.60       68.00     11.39 o 
  22   0   2      587.43      582.12     27.30 o 
  24   0   2      179.48      196.41     16.98 o 
 -27   1   2       15.62       13.06      4.70 o 
 -25   1   2       82.25       86.74      7.25 o 
 -23   1   2       91.86      100.31      6.62 o 
 -21   1   2       19.75       22.79      2.89 o 
 -19   1   2       87.92       93.27      5.07 o 
 -17   1   2       47.15       54.10      3.34 o 
 -15   1   2      300.50      256.73     11.84 o 
 -13   1   2      346.42      361.00      7.67 o 
 -11   1   2     1298.06     1335.91     21.70 o 
  -9   1   2      399.38      481.45     11.69 o 
  -7   1   2     1675.09     1812.71     46.61 o 
  -1   1   2     1392.08     1429.15     44.34 o 
   1   1   2     2374.68     2526.83     63.48 o 
   3   1   2     3661.31     4337.48    185.96 o 
   5   1   2     2512.96     2518.19     63.29 o 
   7   1   2      793.44      790.78     20.13 o 
   9   1   2      880.83      846.19     21.91 o 
  11   1   2      127.67      157.89      8.11 o 
  13   1   2       42.83       64.93      5.80 o 
  15   1   2       37.25       33.53      4.80 o 
  17   1   2       57.36       62.27      7.01 o 
  19   1   2       59.08       55.53      5.53 o 
  21   1   2      101.20      101.13     11.55 o 
  23   1   2       23.18       24.61      4.72 o 
  25   1   2       89.31       78.91      7.99 o 
 -26   2   2       17.27       16.52      3.78 o 
 -24   2   2       30.14       29.79      3.59 o 
 -22   2   2       10.41        8.69      2.35 o 
 -20   2   2        3.83       11.45      2.46 o 
 -18   2   2      410.55      382.21      9.51 o 
 -16   2   2      520.80      524.00     10.83 o 
 -14   2   2       83.80       77.80      4.46 o 
 -12   2   2      844.07      914.58     17.40 o 
 -10   2   2      143.76      195.35     10.18 o 
  -8   2   2     2502.85     2846.38     46.24 o 
  -6   2   2     1920.58     2130.81     47.17 o 
  -4   2   2       17.41        8.59      2.19 o 
  -2   2   2      383.62      391.78     14.25 o 
   0   2   2     3265.32     3640.78    133.73 o 
   2   2   2     2127.13     2190.34     68.28 o 
   4   2   2      177.93      114.16      4.47 o 
   6   2   2     1321.11     1537.09     35.43 o 
   8   2   2     1130.14     1103.66     36.34 o 
  10   2   2      110.01      110.70      8.15 o 
  12   2   2      267.51      207.25     11.44 o 
  14   2   2       57.12       72.66     12.72 o 
  16   2   2       13.24       13.76      3.08 o 
  18   2   2       99.28      106.35      7.47 o 
  20   2   2      229.88      208.31     11.59 o 
  22   2   2       75.09       84.01      8.97 o 
  24   2   2        8.23       10.55      5.11 o 
 -25   3   2       21.99       19.01      3.87 o 
 -23   3   2      127.58      135.08      6.81 o 
 -21   3   2       13.16       21.26      2.96 o 
 -19   3   2      135.61      124.82      5.64 o 
 -17   3   2       52.37       44.27      5.67 o 
 -15   3   2       31.61       33.95      2.60 o 
 -13   3   2      243.82      261.95      6.95 o 
 -11   3   2     1002.00     1019.68     18.83 o 
  -9   3   2       37.47       43.31      2.55 o 
  -7   3   2      264.04      334.49      7.15 o 
  -5   3   2     1406.12     1469.63     30.37 o 
  -3   3   2     1261.44     1331.70     30.54 o 
  -1   3   2      895.91      976.56     22.74 o 
   1   3   2     1820.93     2042.07     59.95 o 
   3   3   2       97.00      122.01      4.63 o 
   5   3   2      518.60      614.60     14.49 o 
   7   3   2      731.19      752.72     15.79 o 
   9   3   2      388.99      391.21      9.98 o 
  11   3   2       44.69       65.53      6.05 o 
  13   3   2      133.05      135.01      6.90 o 
  15   3   2       80.37       76.15      5.80 o 
  17   3   2       44.28       47.04      8.66 o 
  19   3   2      116.40      114.69      8.13 o 
  21   3   2        1.28        0.32      3.71 o 
  23   3   2       28.00       40.87      7.06 o 
 -24   4   2       97.79       99.57      6.39 o 
 -22   4   2      101.74      108.01      6.31 o 
 -20   4   2       41.67       39.59      3.67 o 
 -18   4   2       20.85       16.64      5.05 o 
 -16   4   2      263.01      228.95      8.88 o 
 -14   4   2      306.43      276.72      7.61 o 
 -12   4   2     1807.65     1786.21     31.40 o 
 -10   4   2      730.07      761.66     14.89 o 
  -8   4   2      427.64      389.78      8.55 o 
  -6   4   2      281.92      334.85      6.63 o 
  -4   4   2     1316.51     1475.90     24.11 o 
  -2   4   2     1053.95     1318.95     36.92 o 
   0   4   2      719.17      693.68     21.24 o 
   2   4   2     3797.29     4152.83    104.49 o 
   4   4   2       33.39       32.84      4.52 o 
   6   4   2     2302.41     2525.07     46.33 o 
   8   4   2      743.38      696.09     15.42 o 
  10   4   2      634.99      606.21     12.63 o 
  12   4   2      296.31      266.16      8.89 o 
  14   4   2       53.45       45.08      4.50 o 
  16   4   2      177.69      181.70      9.25 o 
  18   4   2      162.86      146.10      8.99 o 
  20   4   2      100.14      116.06     23.06 o 
  22   4   2       37.32       50.77     16.56 o 
  24   4   2       11.94       16.15      7.36 o 
 -23   5   2       18.80       16.88      3.47 o 
 -21   5   2       37.39       38.83      3.79 o 
 -19   5   2      184.61      211.92     10.72 o 
 -17   5   2       51.61       44.09      4.13 o 
 -15   5   2      255.26      261.75      8.19 o 
 -13   5   2        0.55        1.60      1.56 o 
 -11   5   2       83.47       91.66      4.52 o 
  -9   5   2      669.81      643.47     13.17 o 
  -7   5   2      148.01      148.32      4.45 o 
  -5   5   2      291.94      263.62      5.83 o 
  -3   5   2       27.66       40.17      2.91 o 
  -1   5   2      680.24      868.04     14.95 o 
   1   5   2       57.30       87.53      3.94 o 
   3   5   2      926.78      944.86     19.03 o 
   5   5   2      456.13      447.98      9.83 o 
   7   5   2       78.52       92.63      6.65 o 
   9   5   2      818.68      787.43     17.21 o 
  11   5   2      188.56      169.70      8.41 o 
  13   5   2      223.78      218.89     10.19 o 
  15   5   2      101.62      110.44      8.57 o 
  17   5   2       48.39       42.22      6.44 o 
  19   5   2       29.76       34.73      7.24 o 
  21   5   2      225.74      242.05     34.01 o 
  23   5   2       13.08       18.47      7.05 o 
 -22   6   2       15.96       20.60      3.71 o 
 -20   6   2       57.36       59.79      4.67 o 
 -18   6   2      117.87      114.35      7.24 o 
 -16   6   2       64.27       58.58      4.65 o 
 -14   6   2      155.38      167.94      6.86 o 
 -12   6   2      183.01      169.08      6.34 o 
 -10   6   2      747.80      656.38     24.19 o 
  -8   6   2      132.69      156.45      5.47 o 
  -6   6   2       32.04       35.25      2.58 o 
  -4   6   2      539.87      443.37      9.23 o 
  -2   6   2      315.23      355.14      8.89 o 
   0   6   2      387.75      390.71     10.62 o 
   2   6   2      241.61      256.95      7.36 o 
   4   6   2      311.39      278.52     12.22 o 
   6   6   2       18.69       15.26      2.06 o 
   8   6   2      481.03      462.48     11.61 o 
  10   6   2      326.16      300.02     10.88 o 
  12   6   2      256.48      245.52     10.83 o 
  14   6   2      176.34      176.30     10.17 o 
  16   6   2       46.42       41.40      6.70 o 
  18   6   2        0.10       -1.42      3.95 o 
  20   6   2        5.90        3.50      5.26 o 
  22   6   2      101.30       94.05     12.65 o 
 -21   7   2       90.38       90.45      9.68 o 
 -19   7   2       51.81       46.23      5.15 o 
 -17   7   2        8.09        9.55      3.95 o 
 -15   7   2       50.27       56.97      4.70 o 
 -13   7   2      360.86      369.66     14.94 o 
 -11   7   2      100.90      104.22     10.89 o 
  -9   7   2      167.79      169.81      6.22 o 
  -7   7   2      166.41      184.24      5.93 o 
  -5   7   2      280.05      269.08      8.34 o 
  -3   7   2     1385.75     1514.57     29.94 o 
  -1   7   2       39.97       38.19      3.56 o 
   1   7   2      219.18      228.06      7.59 o 
   3   7   2       19.99       21.73      2.62 o 
   5   7   2      881.40      826.31     24.12 o 
   7   7   2       54.91       61.69      5.50 o 
   9   7   2      570.94      556.62     16.63 o 
  11   7   2       64.85       76.39      6.53 o 
  13   7   2       73.58       54.84     10.49 o 
  15   7   2       32.89       38.76      7.41 o 
  17   7   2       17.73       28.27      7.13 o 
  19   7   2       50.52       49.19      9.14 o 
  21   7   2       10.86       11.38      6.33 o 
 -20   8   2       14.29        9.01      5.91 o 
 -18   8   2      122.75       93.63     11.06 o 
 -16   8   2      224.90      203.58     14.21 o 
 -14   8   2      311.84      341.87     14.02 o 
 -12   8   2      190.97      205.60     20.79 o 
 -10   8   2      110.71      102.36      8.78 o 
  -8   8   2      753.59      693.34     32.98 o 
  -6   8   2      271.63      278.34     14.28 o 
  -4   8   2      643.78      666.93     16.19 o 
  -2   8   2      930.07      937.72     20.63 o 
   0   8   2      107.02      110.12      5.91 o 
   2   8   2     1213.72     1224.36     27.81 o 
   4   8   2      330.36      304.06     16.40 o 
   6   8   2       88.54       77.07      6.40 o 
   8   8   2      226.08      202.79     10.34 o 
  10   8   2       19.01       21.05      4.46 o 
  12   8   2      117.35      116.18     10.63 o 
  14   8   2       11.19       10.10      6.68 o 
  16   8   2       17.99       19.66      6.21 o 
  18   8   2       20.50       25.80      7.24 o 
 -19   9   2       78.00       54.14     11.77 o 
 -17   9   2       68.74       50.40     11.07 o 
 -15   9   2       98.11      105.93     15.25 o 
 -13   9   2       24.86       38.56     10.04 o 
 -11   9   2      380.94      408.43     42.11 o 
  -9   9   2       25.27       22.74      4.83 o 
  -7   9   2       58.46       62.85      6.90 o 
  -5   9   2      250.79      254.82     14.67 o 
  -3   9   2      187.20      181.16      9.75 o 
  -1   9   2      200.40      213.18      8.85 o 
   1   9   2      201.45      233.34     17.19 o 
   3   9   2      251.62      264.25     13.16 o 
   5   9   2      236.47      215.31     12.76 o 
   7   9   2      236.67      227.24     35.59 o 
   9   9   2       45.95       38.97      7.67 o 
  11   9   2        6.36        5.71      4.60 o 
  13   9   2       27.40       29.62     12.11 o 
  15   9   2        5.06        2.33      7.72 o 
  17   9   2        1.84        0.04      4.98 o 
 -16  10   2       82.16       74.72     13.61 o 
 -14  10   2       53.27       52.55     11.56 o 
 -12  10   2      117.75      152.04     18.81 o 
 -10  10   2      172.45      185.83     20.81 o 
  -8  10   2       35.86       39.08      9.90 o 
  -6  10   2      121.60       93.40     14.72 o 
  -4  10   2       63.33       75.24     13.78 o 
  -2  10   2        5.42        3.84      5.31 o 
   0  10   2        0.57        1.00      5.65 o 
   2  10   2      276.42      313.19     24.34 o 
   4  10   2       41.29       39.97     10.47 o 
   6  10   2      332.04      314.18     24.29 o 
   8  10   2      188.14      206.97     43.82 o 
  10  10   2       92.53      133.89     14.10 o 
  12  10   2       12.74       19.37      6.78 o 
  14  10   2       39.76       32.12      8.08 o 
 -13  11   2       46.79       72.16     13.76 o 
 -11  11   2       78.68       67.88     13.33 o 
  -9  11   2      113.72      124.41     17.64 o 
  -7  11   2       55.22       40.18     10.84 o 
  -5  11   2        4.57       -0.47      6.18 o 
  -3  11   2       32.07       31.72     10.15 o 
  -1  11   2       25.37       28.02      9.21 o 
   1  11   2       48.39       30.21      9.43 o 
   3  11   2       14.87       20.89      8.12 o 
   5  11   2        3.95       20.16      8.40 o 
   7  11   2       22.14       15.85      7.63 o 
   9  11   2      104.54       98.02     15.90 o 
  11  11   2       20.21       15.66      8.48 o 
  -8  12   2       34.65       39.01     11.27 o 
  -6  12   2       13.92       16.81      8.81 o 
  -4  12   2       39.93       29.73      9.96 o 
  -2  12   2        7.06        5.35      6.71 o 
   0  12   2       49.77       40.24     11.55 o 
   2  12   2        0.88        5.11      7.29 o 
   4  12   2       34.53       22.01      9.26 o 
   6  12   2      170.32      155.96     20.64 o 
 -27   1   3       48.68       39.60      6.20 o 
 -25   1   3       19.37       19.56      4.41 o 
 -23   1   3       37.43       28.40      4.63 o 
 -21   1   3      456.32      457.64     15.72 o 
 -19   1   3     1430.56     1363.84     23.82 o 
 -17   1   3       52.04       44.48      2.83 o 
 -15   1   3     2245.03     2182.49     34.81 o 
 -13   1   3      319.72      295.71      7.48 o 
 -11   1   3       25.00       42.67      3.80 o 
  -9   1   3     4246.80     4922.22    121.79 o 
  -7   1   3     6355.31     7600.00    161.03 o 
  -5   1   3     5010.80     6062.03    184.85 o 
  -3   1   3     1060.84     1134.91     30.65 o 
  -1   1   3      857.25      930.79     30.74 o 
   1   1   3     2111.14     1906.24     85.00 o 
   3   1   3     4767.32     5399.27    114.56 o 
   5   1   3     2931.25     2955.11     82.74 o 
   7   1   3       80.38       79.84      7.09 o 
   9   1   3      155.09      129.02      7.94 o 
  11   1   3      403.34      369.08     16.32 o 
  13   1   3      205.95      195.78     11.44 o 
  15   1   3       98.72      105.25     14.94 o 
  17   1   3        4.22        6.52      3.32 o 
  19   1   3      370.99      337.17     16.07 o 
  21   1   3       40.30       33.78      5.22 o 
  23   1   3       70.59       61.43      8.14 o 
 -26   2   3       32.85       41.72      7.52 o 
 -24   2   3       10.16       11.01      3.86 o 
 -22   2   3       81.09       69.91      6.63 o 
 -20   2   3      117.85      124.18      6.26 o 
 -18   2   3      398.50      373.36      8.61 o 
 -16   2   3      772.91      768.36     17.12 o 
 -14   2   3      802.47      810.71     14.47 o 
 -12   2   3      129.48      118.09      4.09 o 
 -10   2   3     1160.52     1141.48     22.27 o 
  -8   2   3     1152.79     1313.30     30.87 o 
  -6   2   3     1734.48     1810.53     36.77 o 
  -2   2   3      844.11      592.87     27.64 o 
   0   2   3      151.31      127.59     10.99 o 
   2   2   3      640.03      651.86     36.55 o 
   4   2   3     1450.21     1584.24     82.84 o 
   6   2   3     4402.84     4991.01    107.76 o 
   8   2   3     2337.65     2465.50     50.40 o 
  10   2   3      223.41      249.09      8.72 o 
  12   2   3      193.86      228.00     10.07 o 
  14   2   3      115.26      101.26      7.75 o 
  16   2   3       81.88       79.11      7.56 o 
  18   2   3      114.42      108.93      9.02 o 
  20   2   3      116.52      111.23      8.37 o 
  22   2   3      104.10      111.52     10.60 o 
  24   2   3       42.55       52.49      8.06 o 
 -25   3   3        8.91       11.02      4.29 o 
 -23   3   3       49.34       36.06      5.24 o 
 -21   3   3       87.19       80.01      6.96 o 
 -19   3   3      156.72      186.62      6.88 o 
 -17   3   3      363.22      343.29      8.02 o 
 -15   3   3     1509.10     1550.32     25.74 o 
 -13   3   3     1344.59     1307.48     21.77 o 
 -11   3   3     1116.51     1067.75     21.53 o 
  -9   3   3     1709.58     1878.80     34.76 o 
  -7   3   3      396.89      505.09     12.78 o 
  -5   3   3     1979.97     2268.55     45.57 o 
  -3   3   3       60.75       72.60      3.75 o 
  -1   3   3      445.89      477.40     14.23 o 
   1   3   3     1025.28     1195.44     40.66 o 
   3   3   3     2360.77     2533.11     49.89 o 
   5   3   3      535.50      494.20     12.38 o 
   7   3   3     2846.10     2874.08     64.52 o 
   9   3   3     3032.84     3208.01     72.54 o 
  11   3   3      354.69      375.93     12.26 o 
  13   3   3       56.70       56.07      6.32 o 
  15   3   3       11.02        7.90      2.75 o 
  17   3   3       67.94       70.43      6.24 o 
  19   3   3       91.11       84.14      7.10 o 
  21   3   3       51.80       43.20      7.47 o 
  23   3   3       20.25       16.65      6.62 o 
 -24   4   3       55.82       62.31      9.17 o 
 -22   4   3      116.47      116.95      8.66 o 
 -20   4   3       12.98       17.42      5.18 o 
 -18   4   3       83.98       89.09      5.35 o 
 -16   4   3      135.80      118.65      5.16 o 
 -14   4   3      310.54      338.13      8.53 o 
 -12   4   3      378.63      370.94      8.68 o 
 -10   4   3      117.96      115.22      5.43 o 
  -8   4   3      107.60       93.24      4.23 o 
  -6   4   3      177.06      219.95      6.49 o 
  -4   4   3      912.79      918.34     20.65 o 
  -2   4   3      328.99      405.18     11.48 o 
   0   4   3      582.92      609.59     19.49 o 
   2   4   3      527.34      509.18     17.15 o 
   4   4   3      570.05      629.65     20.68 o 
   6   4   3      851.39      753.73     16.15 o 
   8   4   3       12.23       17.99      2.26 o 
  10   4   3      109.60      124.44      5.73 o 
  12   4   3      165.13      166.79      7.22 o 
  14   4   3      265.14      242.31     11.81 o 
  16   4   3      259.13      262.87     13.01 o 
  18   4   3      165.73      162.33     11.28 o 
  20   4   3       28.90       26.22      6.09 o 
  22   4   3       11.59       15.23      6.41 o 
 -23   5   3       13.40       11.62      4.19 o 
 -21   5   3       56.14       54.89      6.06 o 
 -19   5   3       74.84       84.87      7.02 o 
 -17   5   3      185.14      158.25      6.33 o 
 -15   5   3       30.66       28.58      2.81 o 
 -13   5   3     1807.39     1705.84     31.15 o 
 -11   5   3      877.93      964.36     18.43 o 
  -9   5   3      141.09      135.18      5.41 o 
  -7   5   3      130.43      118.48      4.82 o 
  -5   5   3      255.68      268.45      6.98 o 
  -3   5   3      134.99      167.74      5.52 o 
  -1   5   3      377.56      386.09     10.43 o 
   1   5   3     1036.67     1163.58     25.21 o 
   3   5   3       18.45       17.18      2.59 o 
   5   5   3      200.38      197.26      8.45 o 
   7   5   3      630.83      623.40     27.24 o 
   9   5   3      510.30      527.48     14.99 o 
  11   5   3      271.80      240.05     10.22 o 
  13   5   3      736.85      739.59     20.54 o 
  15   5   3      184.70      181.22     10.66 o 
  17   5   3       69.52       81.58      8.02 o 
  19   5   3        0.93       -3.35      3.50 o 
  21   5   3       14.38       15.58      6.37 o 
 -22   6   3       54.20       57.36      6.57 o 
 -20   6   3       28.14       21.10      4.37 o 
 -18   6   3      380.73      366.57     13.70 o 
 -16   6   3      150.49      141.47      8.15 o 
 -14   6   3      206.73      183.46      6.53 o 
 -12   6   3      743.72      766.57     17.84 o 
 -10   6   3        1.29       -0.84      1.69 o 
  -8   6   3       50.63       56.76      3.86 o 
  -6   6   3      353.43      369.30      9.29 o 
  -4   6   3      239.09      235.45      7.67 o 
  -2   6   3      265.71      262.20      9.13 o 
   0   6   3       21.23       19.12      3.33 o 
   2   6   3      223.90      242.79      8.93 o 
   4   6   3      398.62      362.60     12.58 o 
   6   6   3     1043.20     1090.68     26.07 o 
   8   6   3      196.66      194.20      9.52 o 
  10   6   3       70.85       68.08      5.82 o 
  12   6   3      442.81      399.68     15.02 o 
  14   6   3      207.00      224.28     13.00 o 
  16   6   3       11.61       14.68      4.28 o 
  18   6   3        1.58       -0.14      3.60 o 
  20   6   3        5.59        5.38      5.16 o 
 -21   7   3       43.69       51.65      7.20 o 
 -19   7   3       54.17       54.35      6.09 o 
 -17   7   3      286.56      275.88     11.83 o 
 -15   7   3       90.58       79.09      6.63 o 
 -13   7   3      246.58      239.77      9.15 o 
 -11   7   3       89.02       69.78      5.05 o 
  -9   7   3      644.19      581.27     16.04 o 
  -7   7   3      962.07      910.83     20.38 o 
  -5   7   3      491.34      471.99     12.94 o 
  -3   7   3       14.24       11.87      2.79 o 
  -1   7   3       54.27       45.27      5.44 o 
   1   7   3      899.67      854.38     21.63 o 
   3   7   3       90.40      108.85      8.97 o 
   5   7   3      389.63      357.55     12.09 o 
   7   7   3      193.30      185.23      9.90 o 
   9   7   3      105.25       85.29      6.72 o 
  11   7   3      208.57      212.53     10.69 o 
  13   7   3       79.57       81.81      7.42 o 
  15   7   3      162.17      150.76     10.25 o 
  17   7   3       60.96       49.53      9.02 o 
  19   7   3       13.23       12.50      6.35 o 
 -20   8   3       98.74       96.99     10.93 o 
 -18   8   3      115.77      121.52     11.81 o 
 -16   8   3       41.04       53.02      8.11 o 
 -14   8   3        1.50        3.89      3.46 o 
 -12   8   3      133.68      137.38      9.07 o 
 -10   8   3      133.90      127.72      8.25 o 
  -8   8   3      164.84      166.95      8.23 o 
  -6   8   3       22.37       22.22      3.74 o 
  -4   8   3       84.81       88.51      6.70 o 
  -2   8   3        0.50       -0.23      2.66 o 
   0   8   3       96.30      125.21      8.96 o 
   2   8   3      385.79      361.69     17.30 o 
   4   8   3      104.54      105.04      8.25 o 
   6   8   3       30.67       21.77      4.80 o 
   8   8   3      157.11      146.28      9.14 o 
  10   8   3        9.41        5.90      4.92 o 
  12   8   3      172.70      166.89     10.47 o 
  14   8   3        6.39       16.01      5.40 o 
  16   8   3       36.19       31.74      8.05 o 
  18   8   3       19.47       15.69      7.05 o 
 -17   9   3       84.21       78.84     14.28 o 
 -15   9   3      152.86      159.28     19.71 o 
 -13   9   3       27.70       25.28      9.03 o 
 -11   9   3       24.99       39.33     10.24 o 
  -9   9   3      102.54      107.93     12.50 o 
  -7   9   3      184.44      169.42     10.86 o 
  -5   9   3      114.11       95.13      7.42 o 
  -3   9   3       24.08       24.35      4.33 o 
  -1   9   3       97.42       99.88      7.75 o 
   1   9   3      618.68      632.71     18.95 o 
   3   9   3       21.91       26.13      4.93 o 
   5   9   3      518.35      530.40     17.30 o 
   7   9   3       54.15       58.65      6.31 o 
   9   9   3      123.26      148.26     11.17 o 
  11   9   3      102.84       92.50     19.68 o 
  13   9   3      141.79      170.33     18.04 o 
  15   9   3       27.15       30.66      8.13 o 
 -16  10   3       16.30       -6.08      5.87 o 
 -14  10   3      144.21      146.34     19.46 o 
 -12  10   3      139.59      146.05     19.35 o 
 -10  10   3       31.02       14.66      7.77 o 
  -8  10   3      223.01      195.74     22.23 o 
  -6  10   3      104.20      137.79     18.90 o 
  -4  10   3       22.71       22.74      8.50 o 
  -2  10   3       88.26      104.08     10.67 o 
   0  10   3       11.79       10.65      4.89 o 
   2  10   3       80.20       76.25      9.18 o 
   4  10   3       11.66       12.95      4.76 o 
   6  10   3      127.87      147.60     14.97 o 
   8  10   3       34.62       20.01      7.16 o 
  10  10   3       11.78       14.06      6.31 o 
  12  10   3       85.44       87.96     11.98 o 
 -11  11   3      215.44      198.15     23.23 o 
  -9  11   3       34.21       26.58      9.56 o 
  -7  11   3      105.33      136.28     18.90 o 
  -5  11   3      174.15      244.86     26.56 o 
  -3  11   3       26.07       26.42      9.89 o 
  -1  11   3       54.58       53.82     12.39 o 
   1  11   3       19.62       24.46      9.41 o 
   3  11   3        7.22       16.88      8.53 o 
   5  11   3      108.93      136.06     19.23 o 
   7  11   3        0.39       -2.15      6.14 o 
   9  11   3      385.39      414.40     31.13 o 
  -6  12   3       10.48        4.41      6.86 o 
  -4  12   3       22.95       12.52      8.63 o 
  -2  12   3       99.33       94.65     16.80 o 
   0  12   3       24.00       33.35     10.87 o 
   2  12   3        1.57        0.40      6.58 o 
   4  12   3      161.42      174.82     22.35 o 
 -26   0   4      147.56      169.62     16.12 o 
 -24   0   4       16.63       10.91      5.47 o 
 -22   0   4      455.72      473.90     19.76 o 
 -20   0   4      131.71      110.76      9.59 o 
 -18   0   4      683.39      699.71     23.94 o 
 -16   0   4     1695.89     1711.60     47.47 o 
 -14   0   4      160.46      180.33      9.62 o 
 -12   0   4      201.21      203.55      8.84 o 
 -10   0   4      135.35      158.38      9.39 o 
  -6   0   4     9041.55    11921.72    354.15 o 
  -4   0   4      707.86      843.95     30.64 o 
  -2   0   4     1902.21     1969.56     89.86 o 
   2   0   4     5569.88     6561.37    284.55 o 
   4   0   4     4581.80     4964.23    123.48 o 
   6   0   4     1738.10     1791.61     47.63 o 
   8   0   4      609.50      592.10     34.59 o 
  10   0   4       52.07       45.48      6.63 o 
  12   0   4     1847.18     1722.70     60.17 o 
  14   0   4      847.30      829.72     34.92 o 
  16   0   4       36.65       22.99      6.72 o 
  18   0   4       64.65       67.58     10.70 o 
  20   0   4       56.45       64.40     11.73 o 
  22   0   4      139.45      119.75     16.38 o 
 -25   1   4       28.04       31.29      5.69 o 
 -23   1   4        2.68        0.65      2.87 o 
 -21   1   4       20.91       14.98      3.27 o 
 -19   1   4      122.14      129.68      7.07 o 
 -17   1   4       27.18       34.44      3.90 o 
 -15   1   4      662.11      647.44     20.78 o 
 -13   1   4      553.53      566.66     25.95 o 
 -11   1   4      870.81      750.42     23.97 o 
  -9   1   4      323.67      289.64     11.45 o 
  -7   1   4       88.91       87.44      4.62 o 
  -5   1   4      201.94      224.50     12.50 o 
  -3   1   4      674.95      740.15     22.20 o 
  -1   1   4      316.06      344.99     12.00 o 
   1   1   4      324.10      276.94     25.84 o 
   3   1   4        6.59        2.02      0.96 o 
   5   1   4      464.93      446.20     19.95 o 
   7   1   4      500.67      550.08     22.97 o 
   9   1   4      481.82      494.92     15.12 o 
  11   1   4      903.82      951.54     25.84 o 
  13   1   4       76.64       82.22      7.11 o 
  15   1   4       33.73       28.55      4.85 o 
  17   1   4        7.50       10.72      4.22 o 
  19   1   4       49.44       53.92      7.17 o 
  21   1   4       15.52       20.66      5.56 o 
  23   1   4      125.01      127.67     15.83 o 
 -26   2   4       77.18       89.01      8.40 o 
 -24   2   4       11.53       11.52      3.91 o 
 -22   2   4       26.06       28.47      4.74 o 
 -20   2   4       42.45       39.05      5.68 o 
 -18   2   4      106.97      111.25      6.38 o 
 -16   2   4       73.98       76.94      5.71 o 
 -14   2   4      334.79      369.93     10.02 o 
 -12   2   4     1941.17     1900.98     38.85 o 
 -10   2   4       25.26       19.68      2.79 o 
  -8   2   4       45.47       60.58      4.85 o 
  -6   2   4     1875.38     1196.86     59.82 o 
  -4   2   4       16.45       11.01      1.61 o 
  -2   2   4      170.21      193.85      5.55 o 
   0   2   4      962.49      992.28     18.78 o 
   2   2   4      460.36      466.55     30.70 o 
   4   2   4     2079.64     2302.46     64.08 o 
   6   2   4      476.56      268.34     18.29 o 
   8   2   4     1065.47     1014.13     27.34 o 
  10   2   4     1289.89     1243.70     28.60 o 
  12   2   4      683.15      661.21     20.18 o 
  14   2   4      145.31      160.01     10.22 o 
  16   2   4      120.84      102.29      8.67 o 
  18   2   4       26.49       33.34      5.55 o 
  20   2   4       21.08       19.39      4.49 o 
  22   2   4       39.48       28.16      5.83 o 
 -25   3   4        3.03        2.66      3.71 o 
 -23   3   4       41.22       35.40      5.35 o 
 -21   3   4      125.08      113.02     11.31 o 
 -19   3   4      206.52      226.70      8.96 o 
 -17   3   4      135.51      160.07      8.65 o 
 -15   3   4      114.40      116.94      6.14 o 
 -13   3   4       18.78       10.67      2.14 o 
 -11   3   4     1043.08     1074.52     21.76 o 
  -9   3   4       93.37      108.96      6.40 o 
  -7   3   4      406.91      462.90     12.15 o 
  -5   3   4      946.93      963.60     24.14 o 
  -3   3   4      596.60      702.62     17.83 o 
  -1   3   4      416.65      455.96     10.97 o 
   1   3   4        6.79        2.58      1.07 o 
   3   3   4        4.89        4.02      1.55 o 
   5   3   4      168.16      130.46      8.65 o 
   9   3   4      122.22      153.30      7.40 o 
  11   3   4      720.19      733.00     19.47 o 
  13   3   4       68.48       73.09      7.73 o 
  15   3   4       24.84       23.29      4.43 o 
  17   3   4      137.97      149.51     10.44 o 
  19   3   4       24.25       28.92      5.55 o 
  21   3   4       53.32       54.50      7.42 o 
 -24   4   4       94.22       92.56      8.25 o 
 -22   4   4      194.19      203.08     11.08 o 
 -20   4   4       48.81       50.48      4.97 o 
 -18   4   4      126.07      131.96      7.23 o 
 -16   4   4       79.64       81.85      8.16 o 
 -14   4   4      625.39      582.89     14.32 o 
 -12   4   4     1204.58     1164.70     23.94 o 
 -10   4   4     1429.70     1416.81     29.94 o 
  -8   4   4      693.17      685.36     16.42 o 
  -6   4   4      416.90      412.55     28.12 o 
  -4   4   4      505.82      590.33     14.59 o 
  -2   4   4     1764.99     1848.52     42.14 o 
   0   4   4        9.72       17.95      4.02 o 
   2   4   4        7.60        3.34      2.22 o 
   4   4   4      607.26      598.61     23.91 o 
   6   4   4       15.60        3.00      2.01 o 
   8   4   4     1629.55     1482.76     40.97 o 
  10   4   4     2309.54     2307.39     55.86 o 
  12   4   4      437.24      432.21     13.65 o 
  14   4   4      128.37      123.19      7.97 o 
  16   4   4       66.28       85.34      9.61 o 
  18   4   4      235.56      250.89     13.68 o 
  20   4   4       17.21       18.43      5.03 o 
  22   4   4       19.12       26.41      7.82 o 
 -23   5   4       40.38       50.38      7.16 o 
 -21   5   4        6.06       -0.04      3.04 o 
 -19   5   4       45.05       40.40      4.84 o 
 -17   5   4      161.48      174.15      8.46 o 
 -15   5   4      260.33      226.99      8.54 o 
 -13   5   4      436.46      432.93     11.78 o 
 -11   5   4      203.11      194.79      7.02 o 
  -9   5   4     1084.05     1074.89     20.77 o 
  -7   5   4      132.67      132.62      5.24 o 
  -5   5   4       40.25       23.35      2.55 o 
  -3   5   4      374.37      378.05     14.85 o 
  -1   5   4      601.34      643.19     21.62 o 
   1   5   4      162.12      147.02      9.84 o 
   3   5   4      327.83      324.25     14.12 o 
   5   5   4      112.35      121.36     10.49 o 
   7   5   4      505.96      467.98     13.69 o 
   9   5   4      436.45      439.04     13.54 o 
  11   5   4       72.19       65.52      5.71 o 
  13   5   4       53.48       58.64      5.76 o 
  15   5   4       36.93       41.44      5.62 o 
  17   5   4      197.23      177.34     12.08 o 
  19   5   4       44.30       49.87      7.17 o 
  21   5   4       76.02       69.07     10.97 o 
 -22   6   4       11.40       16.13      4.58 o 
 -20   6   4       52.16       57.35      6.43 o 
 -18   6   4      193.72      199.98     10.37 o 
 -16   6   4       11.20       10.70      3.00 o 
 -14   6   4      152.85      147.46      8.59 o 
 -12   6   4       18.07       15.12      2.84 o 
 -10   6   4     1633.24     1621.12     32.27 o 
  -8   6   4      274.08      314.43      9.54 o 
  -6   6   4      155.12      149.42      6.79 o 
  -4   6   4      111.27      112.86     10.80 o 
  -2   6   4       58.72       73.37      4.92 o 
   0   6   4      213.80      153.23      8.14 o 
   2   6   4      248.15      288.27      9.81 o 
   4   6   4      495.93      454.23     15.05 o 
   6   6   4      169.65      166.89      8.22 o 
   8   6   4      132.75      106.60      7.03 o 
  10   6   4      290.05      267.74     11.29 o 
  12   6   4       65.04       69.58      8.41 o 
  14   6   4      273.22      261.11     12.57 o 
  16   6   4       96.15      103.84      9.36 o 
  18   6   4       46.60       45.16      6.98 o 
  20   6   4        5.69        5.14      5.85 o 
 -21   7   4       94.16      108.64      8.78 o 
 -19   7   4        3.98        4.33      3.46 o 
 -17   7   4      134.73      108.46      8.55 o 
 -15   7   4      142.81      154.52     11.31 o 
 -13   7   4      419.19      473.26     14.72 o 
 -11   7   4      123.84      121.71      7.59 o 
  -9   7   4     1094.75     1059.53     23.53 o 
  -7   7   4       15.73        7.70      2.57 o 
  -5   7   4      209.80      243.78      8.88 o 
  -3   7   4      124.28      166.78      7.24 o 
  -1   7   4       43.68       53.28      5.62 o 
   1   7   4       60.60       50.18      5.56 o 
   3   7   4      401.32      374.39     17.80 o 
   5   7   4      151.27      166.31      9.52 o 
   7   7   4      181.21      163.37      9.17 o 
   9   7   4      145.73      157.34     10.59 o 
  11   7   4       38.78       28.66      4.59 o 
  13   7   4       76.19       88.94      7.77 o 
  15   7   4       65.01       77.00     11.52 o 
  17   7   4       69.99       84.38     12.04 o 
 -20   8   4      308.31      368.37     19.84 o 
 -18   8   4       21.05       13.38      4.86 o 
 -16   8   4       39.29       34.57      5.84 o 
 -14   8   4      440.51      456.52     21.21 o 
 -12   8   4       20.77       19.17      3.92 o 
 -10   8   4       35.74       47.28      5.27 o 
  -8   8   4      302.79      315.35     10.73 o 
  -6   8   4     1339.47     1299.95     28.03 o 
  -4   8   4      272.83      260.22     16.60 o 
  -2   8   4      667.86      648.19     20.83 o 
   0   8   4      448.81      445.32     22.51 o 
   2   8   4        3.11       -0.86      2.45 o 
   4   8   4      574.47      523.10     22.69 o 
   6   8   4       57.29       51.40      5.64 o 
   8   8   4       76.84       75.07      7.89 o 
  10   8   4       30.22       21.92      4.48 o 
  12   8   4      108.37      116.36      9.02 o 
  14   8   4      131.57      122.09      9.96 o 
  16   8   4       86.19       98.88     11.34 o 
 -17   9   4      183.95      180.24     15.21 o 
 -15   9   4       58.88       62.70     16.00 o 
 -13   9   4       57.17       52.28      8.39 o 
 -11   9   4      187.89      200.42     11.75 o 
  -9   9   4      180.04      172.84      9.26 o 
  -7   9   4      187.46      197.07     11.08 o 
  -5   9   4      100.33       96.21      7.78 o 
  -3   9   4      285.61      277.40     12.44 o 
  -1   9   4      257.73      237.54     13.05 o 
   1   9   4      142.32      129.84     11.76 o 
   3   9   4       96.25      118.37      9.53 o 
   5   9   4      236.48      240.42     17.82 o 
   7   9   4       80.16       65.93      6.78 o 
   9   9   4        2.57        3.07      3.56 o 
  11   9   4        6.89        2.24      3.70 o 
  13   9   4       23.54       22.77      6.62 o 
  15   9   4      162.87      172.96     17.27 o 
 -14  10   4       10.45       22.68     10.03 o 
 -12  10   4      181.61      133.63     19.11 o 
 -10  10   4      166.39      149.59     19.89 o 
  -8  10   4       56.86       65.07     10.96 o 
  -6  10   4       50.57       67.48     10.77 o 
  -4  10   4      150.45      177.70     15.59 o 
  -2  10   4       10.54       17.13      4.47 o 
   0  10   4       33.00       32.52      5.52 o 
   2  10   4       17.57       24.15      5.98 o 
   4  10   4       85.26       80.39      7.90 o 
   6  10   4      130.54      116.88     15.01 o 
   8  10   4      243.22      251.44     14.75 o 
  10  10   4       17.19       12.99     15.53 o 
  12  10   4      258.57      296.04     33.15 o 
 -11  11   4       43.53       31.51     11.21 o 
  -9  11   4       86.59       88.47     16.06 o 
  -7  11   4       25.37       11.34      8.48 o 
  -5  11   4       24.54       26.14      9.97 o 
  -3  11   4       51.67       30.06     10.68 o 
  -1  11   4        6.72        3.65      7.02 o 
   1  11   4       39.70       30.12     11.07 o 
   3  11   4      102.33      124.15     18.94 o 
   5  11   4       50.32       59.09     13.90 o 
   7  11   4       66.52       90.91     13.24 o 
  -2  12   4      198.70      212.22     25.57 o 
 -25   1   5      122.99      148.18     10.58 o 
 -23   1   5      207.81      227.41     10.96 o 
 -21   1   5       57.64       50.04      4.81 o 
 -19   1   5      292.07      281.46      9.70 o 
 -17   1   5      300.41      330.12      9.91 o 
 -15   1   5      338.64      291.25     11.43 o 
 -13   1   5      521.34      490.16     19.39 o 
 -11   1   5      246.56      252.59      9.37 o 
  -9   1   5       54.01       60.53      6.93 o 
  -7   1   5       71.17       78.88      5.53 o 
  -5   1   5       25.37       39.55      2.51 o 
  -3   1   5     2078.68     2416.16     55.58 o 
  -1   1   5      884.30      922.19     27.32 o 
   1   1   5      181.66      163.84     10.84 o 
   3   1   5     1142.64     1163.63     27.35 o 
   5   1   5      413.33      428.86     11.05 o 
   7   1   5      265.38      245.08     10.80 o 
   9   1   5      159.89      148.06     18.39 o 
  11   1   5      143.99      157.47      9.57 o 
  13   1   5      303.47      318.58     13.13 o 
  15   1   5      408.74      400.87     24.40 o 
  17   1   5       18.70        7.68      4.01 o 
  19   1   5        5.24       10.63      4.72 o 
  21   1   5       18.14       27.01      6.66 o 
 -26   2   5      112.78      118.79      9.69 o 
 -24   2   5       27.90       25.36      4.98 o 
 -22   2   5       31.27       31.31      4.27 o 
 -20   2   5        0.51        2.04      2.32 o 
 -18   2   5      283.98      257.46      9.05 o 
 -16   2   5     1399.16     1333.92     27.55 o 
 -14   2   5      859.86      882.63     24.31 o 
 -12   2   5      134.21      126.45      9.10 o 
  -8   2   5       82.47       65.47     12.89 o 
  -6   2   5      390.72      421.94     11.11 o 
  -4   2   5      246.87      251.51      7.28 o 
  -2   2   5      436.46      442.73     11.76 o 
   0   2   5      432.34      432.43     10.45 o 
   2   2   5       57.22       40.92      3.75 o 
   4   2   5       62.09       92.76      5.46 o 
   6   2   5      222.85      281.34     17.33 o 
   8   2   5      640.25      657.08     16.94 o 
  10   2   5      499.82      542.67     15.39 o 
  12   2   5       90.24       88.77      7.50 o 
  14   2   5      154.54      154.87     12.50 o 
  16   2   5      125.14      126.09     10.15 o 
  18   2   5        4.97       -1.49      4.33 o 
  20   2   5       24.03       25.95      6.52 o 
  22   2   5       50.19       47.39      7.62 o 
 -25   3   5       24.76       19.96      5.05 o 
 -23   3   5       13.34       15.01      4.10 o 
 -21   3   5       79.56       79.79      5.98 o 
 -19   3   5      552.97      539.98     14.67 o 
 -17   3   5      322.70      297.53      9.64 o 
 -15   3   5      442.91      428.95     13.16 o 
 -13   3   5      445.91      453.62     15.01 o 
 -11   3   5      159.53      152.18      9.41 o 
  -9   3   5      387.61      324.78     27.75 o 
  -5   3   5     1145.27     1163.48     27.51 o 
  -3   3   5      101.30       81.70      4.26 o 
  -1   3   5       15.27       16.25      2.27 o 
   1   3   5      116.54      126.50      4.84 o 
   3   3   5       20.00       19.12      2.72 o 
   7   3   5      562.96      631.36     16.38 o 
   9   3   5      418.92      444.02     20.73 o 
  11   3   5      691.31      689.47     21.61 o 
  13   3   5      253.80      235.09     15.54 o 
  15   3   5       64.17       75.17     14.50 o 
  17   3   5      101.68       94.65     11.06 o 
  19   3   5       13.15        6.32      4.36 o 
  21   3   5       56.13       66.50      8.30 o 
 -24   4   5      115.91       83.44      8.04 o 
 -22   4   5       55.11       62.32      6.17 o 
 -20   4   5       42.55       39.32      6.44 o 
 -18   4   5       21.60       13.99      3.15 o 
 -16   4   5       53.25       53.68      5.43 o 
 -14   4   5       42.11       42.75      4.37 o 
 -12   4   5       11.65        8.68      2.86 o 
 -10   4   5      415.88      388.53     13.06 o 
  -8   4   5       53.30       54.35      5.31 o 
  -6   4   5      359.21      288.33     20.47 o 
   0   4   5      320.63       -0.24      1.56 o 
   2   4   5      229.04        0.33      1.73 o 
   6   4   5        2.88        4.48      2.46 o 
   8   4   5      200.31      186.18     10.48 o 
  10   4   5      222.11      188.09     11.23 o 
  12   4   5      110.49      125.31      9.72 o 
  14   4   5       69.26       57.27     10.47 o 
  16   4   5      231.39      282.79     26.07 o 
  18   4   5       45.96       44.71      6.74 o 
  20   4   5       63.88       92.94     11.18 o 
 -23   5   5       83.25       89.96      8.29 o 
 -21   5   5        5.32        1.28      3.04 o 
 -19   5   5       67.59       66.35      5.71 o 
 -17   5   5      117.41      119.11      7.13 o 
 -15   5   5       40.95       41.41      4.25 o 
 -13   5   5       66.01       76.89      5.21 o 
 -11   5   5      545.20      504.41     16.37 o 
  -9   5   5       36.92       39.37      5.46 o 
  -7   5   5      467.89      460.11     15.51 o 
  -5   5   5     1790.93     1798.17     44.20 o 
  -3   5   5      149.59      172.77     12.20 o 
  -1   5   5      268.71      239.56     11.84 o 
   1   5   5      683.57      696.31     23.54 o 
   3   5   5      732.22      746.67     21.41 o 
   5   5   5      157.47      156.75     11.07 o 
   7   5   5       83.34       68.22      7.70 o 
   9   5   5       38.97       38.49      5.37 o 
  11   5   5      363.97      337.33     14.96 o 
  13   5   5      244.68      219.48     13.87 o 
  15   5   5      176.41      209.44     18.65 o 
  17   5   5      138.89      129.10     10.59 o 
  19   5   5       15.79       12.44      5.51 o 
 -22   6   5        6.20       13.63      4.64 o 
 -20   6   5       59.70       64.54      6.31 o 
 -18   6   5       28.93       27.85      4.24 o 
 -16   6   5      115.52      105.34      6.81 o 
 -14   6   5      118.55      118.90      7.57 o 
 -12   6   5      216.96      221.14      9.59 o 
 -10   6   5     1556.06     1581.56     36.07 o 
  -8   6   5        3.16        0.38      2.75 o 
  -6   6   5      700.24      649.70     20.42 o 
  -4   6   5      380.77      401.50     15.62 o 
  -2   6   5      207.16      197.30     12.73 o 
   0   6   5      211.08      212.77     12.69 o 
   2   6   5      275.86      264.02     11.62 o 
   4   6   5      337.55      332.46     15.36 o 
   6   6   5      507.79      496.58     17.61 o 
   8   6   5       97.82       73.97      8.71 o 
  10   6   5       86.37       96.72      8.85 o 
  12   6   5       75.97       71.65      8.19 o 
  14   6   5      233.87      216.64     11.59 o 
  16   6   5        5.25        5.79      4.32 o 
  18   6   5       16.89       16.62      5.41 o 
 -21   7   5       17.42       19.38      5.48 o 
 -19   7   5       25.00       23.10      5.58 o 
 -17   7   5      107.65      131.17      8.89 o 
 -15   7   5        6.30        3.23      3.06 o 
 -13   7   5      251.17      228.27     10.88 o 
 -11   7   5      109.20      118.40      7.65 o 
  -9   7   5       19.17       25.04      4.22 o 
  -7   7   5      301.49      256.62     11.85 o 
  -5   7   5      166.33      188.02     11.54 o 
  -3   7   5      661.35      606.22     20.22 o 
  -1   7   5      210.82      229.87     15.89 o 
   1   7   5      372.94      344.37     16.31 o 
   3   7   5      419.99      387.20     18.23 o 
   5   7   5       18.31       10.91      4.76 o 
   7   7   5      250.39      254.77     22.76 o 
   9   7   5       13.64       11.73      5.79 o 
  11   7   5       27.33       30.24      6.16 o 
  13   7   5       59.07       52.04      6.46 o 
  15   7   5      156.07      137.02     12.63 o 
  17   7   5       61.46       54.25      7.82 o 
 -18   8   5       30.15       43.45      6.94 o 
 -16   8   5      130.49      130.11      8.99 o 
 -14   8   5        7.92        7.80      3.48 o 
 -12   8   5      176.26      175.42     12.54 o 
 -10   8   5       52.48       68.74      5.76 o 
  -8   8   5       68.85       74.67      6.53 o 
  -6   8   5      289.00      274.03     12.52 o 
  -4   8   5       34.21       32.50      4.60 o 
  -2   8   5       16.38       16.49      4.31 o 
   0   8   5      180.90      157.83     11.64 o 
   2   8   5       23.69       32.04      4.73 o 
   4   8   5       67.15       49.11      6.20 o 
   6   8   5       46.20       43.57      5.57 o 
   8   8   5       46.41       54.84      6.06 o 
  10   8   5        4.88        6.15      3.60 o 
  12   8   5       49.73       36.98      5.72 o 
  14   8   5       42.76       44.46      6.64 o 
 -17   9   5      221.82      206.59     39.10 o 
 -15   9   5       22.65       20.17      5.17 o 
 -13   9   5      137.29      141.24     11.64 o 
 -11   9   5        1.61        0.62      3.22 o 
  -9   9   5       40.49       36.99      4.84 o 
  -7   9   5       56.55       63.31      5.81 o 
  -5   9   5      259.99      275.18     15.11 o 
  -3   9   5      104.68      115.58      8.67 o 
  -1   9   5       56.27       65.75      9.45 o 
   1   9   5      130.29      125.25      8.98 o 
   3   9   5       81.29       67.14      7.47 o 
   5   9   5      126.05      140.09      9.83 o 
   7   9   5       87.90       99.46      9.05 o 
   9   9   5       93.27       98.44      9.37 o 
  11   9   5       50.24       49.66      7.20 o 
  13   9   5       11.45       13.53      4.93 o 
 -14  10   5       16.75        5.26      5.99 o 
 -12  10   5       76.61       81.77     12.27 o 
 -10  10   5       51.36       52.68     10.23 o 
  -8  10   5       79.51       79.28      7.89 o 
  -6  10   5       58.97       54.90      6.67 o 
  -4  10   5        7.60        5.39      3.75 o 
  -2  10   5      133.86      129.99      8.92 o 
   0  10   5       17.76       29.82      5.50 o 
   2  10   5       31.25       32.89      6.29 o 
   4  10   5      265.06      273.17     14.90 o 
   6  10   5      220.40      253.89     14.18 o 
   8  10   5      258.13      271.70     14.35 o 
  10  10   5       13.80       15.23      5.10 o 
  -9  11   5       80.23       78.35     16.27 o 
  -7  11   5      175.31      164.43     33.64 o 
  -5  11   5       87.73      104.33     14.00 o 
  -3  11   5      204.57      224.11     16.62 o 
  -1  11   5       30.15       31.02      6.50 o 
   1  11   5      178.49      202.61     16.50 o 
   3  11   5      303.37      336.86     18.00 o 
   5  11   5       76.70       83.50      9.72 o 
 -24   0   6      449.82      434.66     19.98 o 
 -22   0   6      527.93      585.11     24.90 o 
 -20   0   6      202.86      206.10     13.41 o 
 -18   0   6      134.99      135.61     13.43 o 
 -16   0   6      690.89      674.87     34.48 o 
 -14   0   6      839.85      954.95     36.66 o 
 -12   0   6     1813.89     1747.61     59.38 o 
 -10   0   6      910.31      863.80     31.85 o 
  -8   0   6     1072.39      985.49     34.50 o 
  -6   0   6      879.35      873.75     21.53 o 
  -4   0   6      201.36      179.82     12.13 o 
  -2   0   6     1057.51     1120.32     40.95 o 
   0   0   6     2889.55     2897.81    134.14 o 
   2   0   6      633.21      673.43     39.62 o 
   4   0   6      277.17      275.47     12.84 o 
   6   0   6      342.05      310.61     14.41 o 
   8   0   6       76.45       77.47      8.65 o 
  10   0   6      196.45      190.80     15.03 o 
  12   0   6      857.10      786.68     33.70 o 
  14   0   6      292.18      266.56     20.41 o 
  16   0   6      116.21       92.92     12.80 o 
  18   0   6        2.43       12.19      6.93 o 
  20   0   6       75.16       97.84     14.99 o 
 -25   1   6      110.72      121.34      9.95 o 
 -23   1   6       92.55      101.67      7.10 o 
 -21   1   6       44.79       54.36      5.18 o 
 -19   1   6       12.80       18.47      4.14 o 
 -17   1   6        0.25        0.36      2.31 o 
 -15   1   6      284.44      248.25     13.25 o 
 -13   1   6     1463.39     1312.78     33.23 o 
 -11   1   6     1190.96     1120.09     28.49 o 
  -9   1   6      560.22      583.34     16.32 o 
  -7   1   6       94.56       80.63      4.53 o 
  -5   1   6      509.29      513.62      9.56 o 
  -3   1   6       65.74       61.30      5.18 o 
  -1   1   6       81.19       91.90      8.03 o 
   1   1   6      313.47      270.21     15.97 o 
   3   1   6      414.47      395.40      8.90 o 
   5   1   6      152.06      134.48      7.86 o 
   7   1   6       87.75       82.03      5.58 o 
   9   1   6      174.97      187.85      8.64 o 
  11   1   6       78.65       94.38      9.23 o 
  13   1   6      159.85      180.24     11.41 o 
  15   1   6        0.47        1.09      3.33 o 
  17   1   6       33.17       28.38      5.84 o 
  19   1   6        1.04        7.39      5.56 o 
 -24   2   6      485.54      517.53     15.80 o 
 -22   2   6      167.83      178.75      9.23 o 
 -20   2   6       64.32       71.07      6.69 o 
 -18   2   6      143.99      151.09     10.07 o 
 -16   2   6       73.98       86.76      7.20 o 
 -14   2   6       21.76        8.75      2.84 o 
 -12   2   6      557.41      565.11     17.07 o 
 -10   2   6      690.41      728.14     19.98 o 
  -8   2   6      415.90      395.56     11.28 o 
  -6   2   6      655.67      677.26     16.55 o 
  -4   2   6      175.54      149.36      5.63 o 
  -2   2   6       72.26       71.21      3.70 o 
   0   2   6      224.46      230.32      5.42 o 
   2   2   6       65.62       67.16      4.45 o 
   4   2   6      263.06      241.46     11.71 o 
   6   2   6       15.46       26.17      3.09 o 
   8   2   6      104.02      101.30     12.28 o 
  10   2   6       40.81       40.28      5.83 o 
  12   2   6       82.60       92.75      9.43 o 
  14   2   6      172.66      155.02     12.99 o 
  16   2   6       38.23       49.23      8.30 o 
  18   2   6        2.78        0.27      4.71 o 
  20   2   6       15.02       18.00      7.25 o 
 -25   3   6       19.19       19.17      5.00 o 
 -23   3   6       12.71        9.75      3.92 o 
 -21   3   6       54.88       58.72      6.94 o 
 -19   3   6       51.24       48.05      5.27 o 
 -17   3   6       92.67       88.34      7.49 o 
 -15   3   6       12.77       13.36      3.74 o 
 -13   3   6      392.36      346.50     12.66 o 
 -11   3   6      859.28      815.51     30.52 o 
  -9   3   6      102.87      100.54      5.95 o 
  -7   3   6      624.46      628.69     19.90 o 
  -5   3   6       10.79        9.66      2.05 o 
  -3   3   6       53.69       71.75      4.70 o 
  -1   3   6       95.72       80.49      4.27 o 
   1   3   6      247.64      240.88     10.30 o 
   3   3   6      231.96      250.84      9.18 o 
   5   3   6      144.73      156.62      9.49 o 
   7   3   6      284.46      292.09     11.22 o 
   9   3   6      114.56      119.84      8.50 o 
  11   3   6       59.13       68.90      7.09 o 
  13   3   6       31.25       28.15      6.36 o 
  15   3   6      173.35      170.38     14.49 o 
  17   3   6       10.36       10.41      5.70 o 
  19   3   6      187.60      220.14     18.34 o 
 -24   4   6      116.75      115.75      9.38 o 
 -22   4   6       49.61       46.54      6.63 o 
 -20   4   6      341.61      365.39     12.02 o 
 -18   4   6      113.97      132.33      8.49 o 
 -16   4   6      297.34      281.55     12.71 o 
 -14   4   6      211.58      186.33     10.25 o 
 -12   4   6      324.62      301.46     11.70 o 
 -10   4   6      754.04      768.16     19.78 o 
  -8   4   6     1140.26     1143.07     26.49 o 
  -6   4   6       35.76       37.76      4.82 o 
  -4   4   6      321.31      332.90     11.88 o 
  -2   4   6      349.08      373.40     14.27 o 
   0   4   6     1151.73     1061.60     31.63 o 
   2   4   6      449.21      420.11     18.19 o 
   4   4   6      727.16      771.81     42.52 o 
   6   4   6       84.68       71.91      6.18 o 
   8   4   6       17.69       19.24      6.23 o 
  10   4   6       43.14       43.12      5.74 o 
  12   4   6       58.41       56.78      6.83 o 
  14   4   6      126.33      117.18     10.24 o 
  16   4   6        1.82        3.39      4.86 o 
  18   4   6      102.87       68.48     10.67 o 
 -23   5   6      137.21      164.32     12.85 o 
 -21   5   6       56.76       59.70      6.12 o 
 -19   5   6       49.48       54.24      5.39 o 
 -17   5   6       87.54       92.22      7.30 o 
 -15   5   6       70.64       58.37      6.51 o 
 -13   5   6      425.56      408.95     15.05 o 
 -11   5   6       35.95       23.08      4.93 o 
  -9   5   6       93.92       83.15      7.18 o 
  -7   5   6      746.75      696.51     24.12 o 
  -5   5   6      505.11      506.50     16.89 o 
  -3   5   6       61.33       66.68      6.83 o 
  -1   5   6      689.41      653.12     22.61 o 
   1   5   6       70.16       82.06      7.71 o 
   3   5   6       26.02       18.37      3.56 o 
   5   5   6       42.99       56.88     10.09 o 
   7   5   6       90.30       90.20      7.70 o 
   9   5   6       92.52       79.83      7.66 o 
  11   5   6        3.54        3.66      3.62 o 
  13   5   6       36.85       31.61      6.14 o 
  15   5   6      157.21      163.62     12.76 o 
  17   5   6       23.64       27.24      7.92 o 
 -22   6   6      114.68      108.12      9.29 o 
 -20   6   6       86.45       79.20      7.16 o 
 -18   6   6        9.33        9.77      4.57 o 
 -16   6   6       40.83       43.08      6.10 o 
 -14   6   6        4.81        0.89      3.75 o 
 -12   6   6       75.17       82.55      8.74 o 
 -10   6   6      124.76       93.17      8.28 o 
  -8   6   6      928.18      911.94     27.05 o 
  -6   6   6        0.24        0.62      2.77 o 
  -4   6   6      159.61      168.75     10.66 o 
  -2   6   6      175.95      177.32     15.52 o 
   0   6   6      201.49      188.92     14.36 o 
   2   6   6       28.52       27.81      4.62 o 
   4   6   6       39.18       39.63      6.20 o 
   6   6   6       96.58       96.02      9.86 o 
   8   6   6        2.94        1.92      3.08 o 
  10   6   6       23.13       22.10      7.95 o 
  12   6   6       94.14       96.02     11.56 o 
  14   6   6       38.72       30.87      6.49 o 
  16   6   6       37.64       26.84      9.41 o 
 -19   7   6       16.68       25.49      5.54 o 
 -17   7   6       23.76       25.33      4.76 o 
 -15   7   6      131.57      139.08     10.46 o 
 -13   7   6       39.70       36.50     11.59 o 
 -11   7   6       54.39       50.37      7.74 o 
  -9   7   6      388.75      353.20     15.46 o 
  -7   7   6      168.52      142.99     10.55 o 
  -5   7   6       13.60       13.61      4.12 o 
  -3   7   6      158.75      151.49     16.07 o 
  -1   7   6      194.96      158.07     17.09 o 
   1   7   6       11.39       11.95      4.57 o 
   3   7   6       84.85       62.75      8.39 o 
   5   7   6        0.24        4.37      4.02 o 
   7   7   6       30.79       28.89      5.77 o 
   9   7   6      287.32      287.02     16.41 o 
  11   7   6       62.31       48.81      7.30 o 
  13   7   6       21.12       29.83      6.62 o 
  15   7   6        5.81       11.49      5.69 o 
 -18   8   6      183.60      199.96     11.66 o 
 -16   8   6       14.58        7.80      4.11 o 
 -14   8   6       45.83       45.18      5.65 o 
 -12   8   6       52.63       57.86      6.95 o 
 -10   8   6       12.07       12.42      4.61 o 
  -8   8   6       43.08       42.56      6.36 o 
  -6   8   6      299.95      336.23     30.65 o 
  -4   8   6      580.27      562.16     20.50 o 
  -2   8   6      195.28      209.65     19.07 o 
   0   8   6      121.79      148.67     12.99 o 
   2   8   6       48.58       39.84      6.95 o 
   4   8   6       60.71       70.97      9.29 o 
   6   8   6       62.04       70.73      8.22 o 
   8   8   6      131.09      127.13     11.34 o 
  10   8   6       75.58       85.68      9.72 o 
  12   8   6        4.12        0.46      4.87 o 
 -15   9   6       83.65       92.61      8.12 o 
 -13   9   6       11.83       12.53      4.26 o 
 -11   9   6      191.91      214.05     14.51 o 
  -9   9   6       90.35       90.47      8.10 o 
  -7   9   6        7.05       16.84      5.46 o 
  -5   9   6        5.63        7.64      4.48 o 
  -3   9   6      117.92       96.09      9.69 o 
  -1   9   6       83.26       66.07      9.62 o 
   1   9   6       60.17       70.31      8.24 o 
   3   9   6        6.30        8.86      5.47 o 
   5   9   6        0.90        3.54      4.47 o 
   7   9   6      203.72      227.62     15.56 o 
   9   9   6       11.03        6.67      5.17 o 
  11   9   6       93.23      110.24      9.56 o 
 -12  10   6       66.37       70.85      8.26 o 
 -10  10   6      145.28      172.74     13.75 o 
  -8  10   6       40.79       40.46      6.32 o 
  -6  10   6       67.29       60.48      9.90 o 
  -4  10   6       54.25       50.41      6.63 o 
  -2  10   6       34.72       21.43      4.64 o 
   0  10   6      132.84      137.90     11.76 o 
   2  10   6       39.17       31.28      6.52 o 
   4  10   6       37.53       39.00      6.32 o 
   6  10   6       51.87       62.97      7.49 o 
  -5  11   6       49.96       43.89      8.54 o 
  -3  11   6       10.65       16.63      4.93 o 
  -1  11   6       74.63       68.97      7.28 o 
   1  11   6       25.64       32.55      7.11 o 
 -23   1   7       56.24       44.41      6.60 o 
 -21   1   7      252.36      253.11     14.27 o 
 -19   1   7      116.60      109.02      8.73 o 
 -17   1   7        6.40        5.78      2.94 o 
 -15   1   7      199.48      152.17      9.48 o 
 -13   1   7      181.60      158.44      9.08 o 
 -11   1   7       48.84       30.56      5.78 o 
  -9   1   7      485.70      493.90     18.15 o 
  -7   1   7     1445.88     1322.20     28.84 o 
  -5   1   7     2794.65     2835.73     58.06 o 
  -3   1   7     2193.90     2279.41     54.59 o 
  -1   1   7      321.20      303.85     13.46 o 
   1   1   7      302.17      266.59     15.88 o 
   3   1   7       78.95       88.40      5.06 o 
   5   1   7      419.65      418.52     15.77 o 
   7   1   7      155.26      133.31      6.86 o 
   9   1   7        7.71       13.35      2.94 o 
  11   1   7      281.30      287.61     12.97 o 
  13   1   7       11.03       17.42      4.70 o 
  15   1   7       12.11       10.09      6.84 o 
  17   1   7      222.84      236.18     29.58 o 
  19   1   7       16.20       20.92      7.51 o 
 -24   2   7      149.41      143.00      8.68 o 
 -22   2   7      105.17       97.67      9.05 o 
 -20   2   7       12.85       12.47      4.17 o 
 -18   2   7       28.51       29.60      4.86 o 
 -16   2   7      126.54      118.42     15.02 o 
 -14   2   7      282.52      244.13     10.52 o 
 -12   2   7       92.91       73.61      6.04 o 
 -10   2   7      243.02      216.79      9.13 o 
  -8   2   7     2842.54     2709.57     55.67 o 
  -6   2   7      214.91      234.19      7.97 o 
  -4   2   7      215.29      210.55      5.83 o 
  -2   2   7        4.07        5.96      1.75 o 
   0   2   7       71.62       74.64      3.62 o 
   2   2   7       90.88       96.66      7.84 o 
   4   2   7      423.83      417.74     13.37 o 
   6   2   7      369.83      358.95     12.25 o 
   8   2   7      350.45      323.18     12.34 o 
  10   2   7       57.45       71.53      6.87 o 
  12   2   7       84.30       74.31     13.16 o 
  14   2   7       50.40       49.66      7.93 o 
  16   2   7       58.46       61.77      9.38 o 
  18   2   7        8.39        5.06      5.95 o 
 -23   3   7       18.73       20.34      4.62 o 
 -21   3   7      209.57      217.11     16.45 o 
 -19   3   7      244.17      217.08     14.05 o 
 -17   3   7      104.62      108.09      8.49 o 
 -15   3   7       15.11       19.95      3.98 o 
 -13   3   7      326.56      317.27     12.21 o 
 -11   3   7      597.05      515.88     16.23 o 
  -9   3   7     1348.84     1338.32     30.50 o 
  -7   3   7      611.39      622.89     16.26 o 
  -5   3   7     2426.92     2413.59     49.87 o 
  -3   3   7      197.67      194.88      7.29 o 
  -1   3   7      710.04      625.78     19.80 o 
   1   3   7        1.99        1.11      2.19 o 
   3   3   7     1171.06     1022.93     26.05 o 
   5   3   7      352.17      333.29     14.13 o 
   7   3   7      205.33      214.42      9.89 o 
   9   3   7      393.06      386.18     14.67 o 
  11   3   7      161.78      169.04     11.15 o 
  13   3   7       17.04        9.67      5.08 o 
  15   3   7       14.61       25.03      8.78 o 
  17   3   7       23.98       18.78      7.10 o 
 -22   4   7       45.42       46.45      5.88 o 
 -20   4   7       24.54       24.18      5.11 o 
 -18   4   7       23.04       21.73      4.69 o 
 -16   4   7       11.67       13.12      3.69 o 
 -14   4   7       16.59       13.55      3.63 o 
 -12   4   7       65.50       58.44      5.75 o 
 -10   4   7      308.15      284.12     10.39 o 
  -8   4   7      232.57      230.36     10.76 o 
  -6   4   7       61.78       75.58      6.31 o 
  -4   4   7      501.86      481.56     15.70 o 
  -2   4   7     1403.66     1286.13     37.54 o 
   0   4   7       43.91       76.15      6.93 o 
   2   4   7      429.14      427.61     31.23 o 
   4   4   7       30.30       27.43      4.90 o 
   6   4   7       16.67       11.59      3.97 o 
   8   4   7      103.45      104.08      8.17 o 
  10   4   7       18.53       16.31      4.35 o 
  12   4   7       70.90       58.37      7.35 o 
  14   4   7       52.24       54.87      8.94 o 
  16   4   7       29.69       28.69      7.32 o 
 -21   5   7      231.78      227.03     15.85 o 
 -19   5   7       95.51      105.15     11.19 o 
 -17   5   7      124.78      141.66     20.75 o 
 -15   5   7        6.85        5.99      4.13 o 
 -13   5   7       52.42       49.29      6.99 o 
 -11   5   7      247.43      240.28     12.67 o 
  -9   5   7      182.77      160.33     13.57 o 
  -7   5   7       66.98       68.14      6.63 o 
  -5   5   7     1393.31     1385.76     36.52 o 
  -3   5   7      154.54      160.70     10.14 o 
  -1   5   7      398.05      376.36     15.87 o 
   1   5   7      548.39      498.34     42.31 o 
   3   5   7      396.45      353.61     13.32 o 
   5   5   7       22.85       32.87      5.92 o 
   7   5   7        1.11        2.92      3.04 o 
   9   5   7      197.64      188.64     12.77 o 
  11   5   7       80.26       74.56      8.31 o 
  13   5   7      104.41       91.70      9.51 o 
  15   5   7       18.31       21.01      7.04 o 
 -20   6   7       17.19       20.21      6.00 o 
 -18   6   7      126.89      142.85     15.88 o 
 -16   6   7       68.45       76.64      9.43 o 
 -14   6   7      125.01      120.39     11.39 o 
 -12   6   7      242.18      247.45     15.89 o 
 -10   6   7      181.97      184.03     11.90 o 
  -8   6   7       65.38       55.43      6.66 o 
  -6   6   7      116.69       98.79      8.89 o 
  -4   6   7      103.21      115.06      8.99 o 
  -2   6   7      124.29      110.59      9.91 o 
   0   6   7      437.86      391.67     17.41 o 
   2   6   7      121.04      100.88      9.57 o 
   4   6   7       79.37       72.41      8.38 o 
   6   6   7      286.21      248.47     13.37 o 
   8   6   7        6.09        7.98      3.94 o 
  10   6   7       76.38       71.84      8.10 o 
  12   6   7       36.66       36.46      6.75 o 
  14   6   7       26.89       18.87      6.24 o 
 -19   7   7      112.28      116.31     10.34 o 
 -17   7   7       28.07       37.84      7.54 o 
 -15   7   7      153.02      160.58     13.81 o 
 -13   7   7       47.99       43.12      7.54 o 
 -11   7   7      100.17       91.64      9.07 o 
  -9   7   7       94.15      100.13      9.04 o 
  -7   7   7      156.94      145.68     10.85 o 
  -5   7   7      269.54      260.71     14.79 o 
  -3   7   7      486.30      464.66     20.71 o 
  -1   7   7      245.64      240.30     16.08 o 
   1   7   7       51.59       49.33      6.36 o 
   3   7   7       42.15       36.08      6.90 o 
   5   7   7      242.28      280.36     18.24 o 
   7   7   7       18.96       23.50      5.57 o 
   9   7   7       29.57       17.95      7.70 o 
  11   7   7        6.14       12.41      5.10 o 
  13   7   7       28.07       19.02      6.18 o 
 -16   8   7       27.93       32.65      7.47 o 
 -14   8   7       70.26       77.09     10.07 o 
 -12   8   7       49.91       49.22      8.26 o 
 -10   8   7       34.07       26.35      5.80 o 
  -8   8   7      192.57      170.31     13.78 o 
  -6   8   7      147.01      119.53     10.49 o 
  -4   8   7      203.33      169.70     12.30 o 
  -2   8   7       12.69        6.82      4.37 o 
   0   8   7       50.97       54.78      7.22 o 
   2   8   7       82.26       64.78      9.02 o 
   4   8   7       18.42       12.43      5.54 o 
   6   8   7       30.14       24.03      5.88 o 
   8   8   7        1.66        1.99      4.29 o 
  10   8   7       11.57       19.45      6.08 o 
 -13   9   7       36.84       43.95      8.24 o 
 -11   9   7       18.44        8.68      6.17 o 
  -9   9   7      135.48      154.51     12.46 o 
  -7   9   7       59.43       79.00      9.04 o 
  -5   9   7       23.21       15.92      5.39 o 
  -3   9   7      231.68      229.07     23.14 o 
  -1   9   7      132.14      120.52     10.88 o 
   1   9   7       11.66       10.34      4.87 o 
   3   9   7       28.43       33.45      7.71 o 
   5   9   7        9.96       12.41      5.25 o 
   7   9   7       38.05       25.07      6.57 o 
  -8  10   7      232.86      235.09     32.56 o 
  -6  10   7       30.59       28.41      6.55 o 
  -4  10   7       43.08       24.83      6.51 o 
  -2  10   7       36.12       32.27      5.96 o 
   0  10   7       29.33       18.21      6.04 o 
   2  10   7        9.13        7.00      6.35 o 
   4  10   7      151.26      155.39     14.93 o 
 -22   0   8      229.67      234.82     28.09 o 
 -20   0   8      388.33      354.44     21.57 o 
 -18   0   8      295.91      315.70     19.06 o 
 -16   0   8      153.65      139.21     13.44 o 
 -14   0   8       92.69       94.21     18.69 o 
 -12   0   8      473.48      416.10     20.02 o 
 -10   0   8      817.30      774.16     30.11 o 
  -8   0   8      792.80      847.28     31.35 o 
  -6   0   8       65.65       84.15      5.76 o 
  -4   0   8     2215.33     2194.69     76.08 o 
  -2   0   8      593.14      636.22     28.53 o 
   0   0   8      565.44      516.06     35.53 o 
   2   0   8       96.70      102.85     16.76 o 
   4   0   8        1.16        7.46      2.33 o 
   6   0   8       60.45       61.10      5.89 o 
   8   0   8      278.35      296.55     18.12 o 
  10   0   8       15.87        5.70     11.26 o 
  12   0   8       56.80       76.52     11.29 o 
  14   0   8      500.83      562.37     41.40 o 
  16   0   8      311.08      379.44     39.82 o 
 -23   1   8      220.30      229.50     26.59 o 
 -21   1   8      127.38      117.54      9.65 o 
 -19   1   8      111.57       98.50      8.60 o 
 -17   1   8       70.12       75.49      7.20 o 
 -15   1   8       60.37       64.38      7.50 o 
 -13   1   8      245.41      216.81     10.19 o 
 -11   1   8      483.63      469.89     15.12 o 
  -9   1   8      137.74      124.21      7.21 o 
  -7   1   8      256.04      239.63      8.14 o 
  -5   1   8      166.05      164.39     10.07 o 
  -3   1   8       82.32      116.16      8.44 o 
  -1   1   8      187.26      203.65     12.37 o 
   1   1   8      101.08      123.95     12.89 o 
   3   1   8       36.17       40.52      3.87 o 
   5   1   8       55.14       48.02      4.96 o 
   7   1   8       88.00       87.60      7.42 o 
   9   1   8      141.30      142.26     13.56 o 
  11   1   8       72.03       90.89     15.57 o 
  13   1   8       75.90       85.69      9.93 o 
  15   1   8       72.75       78.26     10.60 o 
  17   1   8        3.59        9.01      6.33 o 
 -22   2   8        0.46       -1.59      3.59 o 
 -20   2   8       67.31       71.96      8.18 o 
 -18   2   8       18.57       15.38      4.09 o 
 -16   2   8      146.95      146.58     11.74 o 
 -14   2   8      157.86      154.93      9.58 o 
 -12   2   8       79.98       67.22      6.17 o 
 -10   2   8      263.33      240.35     18.28 o 
  -8   2   8        7.67       12.43      2.60 o 
  -6   2   8       52.11       61.34      4.42 o 
  -4   2   8      217.30      222.47      7.16 o 
  -2   2   8      805.44      862.41     21.17 o 
   0   2   8      146.07      139.46      5.83 o 
   2   2   8      142.58      133.79      9.17 o 
   4   2   8        4.73       14.43      8.22 o 
   6   2   8       78.15       68.11      7.46 o 
   8   2   8        1.35        0.08      2.58 o 
  10   2   8       76.72      111.96      8.70 o 
  12   2   8      396.29      417.45     19.48 o 
  14   2   8      121.41      165.99     14.49 o 
  16   2   8       34.15       72.20     10.50 o 
 -21   3   8      231.78      223.63     13.58 o 
 -19   3   8      152.58      149.78     10.64 o 
 -17   3   8       28.95       22.63      4.59 o 
 -15   3   8       16.76        9.86      3.47 o 
 -13   3   8       12.33       14.02      3.39 o 
 -11   3   8      211.85      188.10      9.33 o 
  -9   3   8      173.84      156.75      8.91 o 
  -7   3   8        0.81        1.67      2.28 o 
  -5   3   8      442.02      444.74     18.66 o 
  -3   3   8      343.66      353.91     12.12 o 
  -1   3   8      149.66      181.43     16.54 o 
   1   3   8      707.38      694.71     22.51 o 
   3   3   8       88.67      109.25      8.27 o 
   5   3   8      191.01      179.18     10.99 o 
   7   3   8       11.62       17.84      3.84 o 
   9   3   8       13.76       13.89      3.93 o 
  11   3   8       24.31       14.69      6.62 o 
  13   3   8       50.30       44.95      8.09 o 
  15   3   8        3.44        1.35      5.30 o 
 -22   4   8       65.32       63.86      7.81 o 
 -20   4   8      107.02      104.80     12.86 o 
 -18   4   8      208.92      233.67     13.66 o 
 -16   4   8      105.59       88.44      9.47 o 
 -14   4   8      110.22       97.33      9.48 o 
 -12   4   8       59.08       81.64      8.44 o 
 -10   4   8      681.74      708.34     22.11 o 
  -8   4   8      115.28      103.23      7.86 o 
  -6   4   8       92.75      102.01     10.58 o 
  -4   4   8      391.24      424.25     14.85 o 
  -2   4   8     1067.76     1085.54     33.10 o 
   0   4   8       51.24       58.42      8.68 o 
   2   4   8      536.66      507.77     16.11 o 
   4   4   8       85.32       89.29     10.74 o 
   6   4   8      105.71      110.04      8.19 o 
   8   4   8       68.11       81.28      7.54 o 
  10   4   8      132.43      141.66     11.33 o 
  12   4   8      326.74      288.46     16.14 o 
  14   4   8      163.32      166.24     14.93 o 
 -19   5   8       91.26      100.67     10.98 o 
 -17   5   8       63.35       69.10      8.87 o 
 -15   5   8       81.10       94.74     10.86 o 
 -13   5   8        9.95        5.93      4.25 o 
 -11   5   8       61.62       58.34      6.78 o 
  -9   5   8      287.08      269.87     12.95 o 
  -7   5   8      508.00      569.12     19.32 o 
  -5   5   8       84.34       80.77      7.32 o 
  -3   5   8       39.43       38.56      5.25 o 
  -1   5   8       44.22       39.34      8.53 o 
   1   5   8      191.40      186.83     13.28 o 
   3   5   8       57.78       47.46      6.62 o 
   5   5   8       28.17       37.71      6.26 o 
   7   5   8       13.26       16.76      4.38 o 
   9   5   8      210.34      207.08     16.60 o 
  11   5   8        7.30       18.01      5.46 o 
  13   5   8        4.41        3.01      4.41 o 
 -18   6   8      116.15      116.68     14.36 o 
 -16   6   8       55.04       54.94      8.60 o 
 -14   6   8        7.54        5.60      4.19 o 
 -12   6   8       24.19       31.27      7.98 o 
 -10   6   8      131.02      122.39      9.94 o 
  -8   6   8      226.59      216.65     13.08 o 
  -6   6   8       95.80       79.44      8.30 o 
  -4   6   8       42.54       53.67      6.60 o 
  -2   6   8      221.65      224.64     32.21 o 
   0   6   8       30.40       37.41      6.42 o 
   2   6   8       57.07       58.56      6.52 o 
   4   6   8       66.05       58.34      8.06 o 
   6   6   8       44.53       54.26      6.95 o 
   8   6   8       66.80       84.18      8.88 o 
  10   6   8        8.45       12.34      4.75 o 
  12   6   8       21.84       13.44      5.48 o 
 -17   7   8      107.80      105.59     11.90 o 
 -15   7   8       94.20      105.03     11.48 o 
 -13   7   8      176.12      184.05     14.77 o 
 -11   7   8       54.94       61.23      7.86 o 
  -9   7   8       57.52       66.67      7.92 o 
  -7   7   8       25.09       22.98      5.23 o 
  -5   7   8       42.45       37.53      7.76 o 
  -3   7   8       68.63       68.80      7.81 o 
  -1   7   8      145.20      135.49     12.12 o 
   1   7   8       18.86       20.24      4.86 o 
   3   7   8       62.31       62.10      8.97 o 
   5   7   8       14.50       13.97      4.63 o 
   7   7   8       11.73       15.92      5.11 o 
   9   7   8      157.76      154.90     12.57 o 
  11   7   8       28.01       25.02      6.57 o 
 -14   8   8       32.34       30.35      7.38 o 
 -12   8   8       17.40       20.68      6.60 o 
 -10   8   8       17.52       10.30      4.72 o 
  -8   8   8      127.23      121.35     10.73 o 
  -6   8   8      155.86      146.40     11.73 o 
  -4   8   8      323.71      364.17     17.73 o 
  -2   8   8       46.07       47.17      7.14 o 
   0   8   8      170.45      181.15     12.75 o 
   2   8   8       29.77       34.82      7.58 o 
   4   8   8       62.96       65.38      9.80 o 
   6   8   8      111.84      101.25     10.43 o 
   8   8   8       51.84       47.09      7.90 o 
 -11   9   8       27.72       25.04      6.80 o 
  -9   9   8        8.53       11.08      5.38 o 
  -7   9   8      124.92       77.97      9.20 o 
  -5   9   8      104.77       86.39     12.06 o 
  -3   9   8       60.33       74.85      9.48 o 
  -1   9   8      102.41       88.80     13.34 o 
   1   9   8       20.92       18.58      6.64 o 
   3   9   8        1.14       -3.36      5.40 o 
 -21   1   9      253.45      249.63     18.05 o 
 -19   1   9      180.14      192.22     12.14 o 
 -17   1   9       84.77       97.47      8.32 o 
 -15   1   9      157.45      147.56      9.76 o 
 -13   1   9       99.30      112.94      8.12 o 
 -11   1   9       29.28       28.05      6.62 o 
  -9   1   9      246.18      253.62     10.02 o 
  -7   1   9      973.14      906.98     21.74 o 
  -5   1   9       37.73       42.61      5.69 o 
  -3   1   9      306.68      310.54     13.18 o 
  -1   1   9      159.22      155.64     10.42 o 
   1   1   9       35.79       31.72      5.95 o 
   3   1   9       42.32       53.49      5.06 o 
   5   1   9      200.10      186.37      8.20 o 
   7   1   9       43.03       55.92      7.56 o 
   9   1   9       57.41       58.42      7.56 o 
  11   1   9       23.36       21.94      6.35 o 
  13   1   9       11.77       19.05      6.53 o 
 -20   2   9       32.98       25.89      5.40 o 
 -18   2   9       35.92       40.63      5.75 o 
 -16   2   9      561.93      605.77     20.18 o 
 -14   2   9       63.76       67.12      6.59 o 
 -12   2   9       53.56       65.41      6.14 o 
 -10   2   9      211.78      180.62      8.95 o 
  -8   2   9      429.35      419.65     12.72 o 
  -6   2   9      532.48      530.49     14.48 o 
  -4   2   9      155.31      153.96      8.49 o 
  -2   2   9      389.97      376.85     22.02 o 
   0   2   9      255.51      210.13     12.39 o 
   2   2   9       29.27       28.01      4.16 o 
   4   2   9      412.73      410.84     33.51 o 
   6   2   9      461.28      479.70     15.96 o 
   8   2   9      192.75      186.90     11.62 o 
  10   2   9       38.15       42.54      5.93 o 
  12   2   9       14.41       21.02      6.24 o 
  14   2   9       21.92       13.13      6.13 o 
 -21   3   9      128.53      113.14     11.36 o 
 -19   3   9      162.56      146.39     10.87 o 
 -17   3   9       74.76       75.14      7.59 o 
 -15   3   9       66.96       76.06      7.31 o 
 -13   3   9      181.36      183.32     12.64 o 
 -11   3   9      250.30      250.42     17.42 o 
  -9   3   9      111.19      113.83      8.16 o 
  -7   3   9      410.94      425.95     17.49 o 
  -5   3   9     1101.82     1101.04     29.41 o 
  -3   3   9      264.49      255.53     10.56 o 
  -1   3   9       17.02       12.92      3.42 o 
   1   3   9      377.88      377.82     14.76 o 
   3   3   9      255.32      232.26     15.47 o 
   5   3   9      128.24      118.21     12.60 o 
   7   3   9      100.72      112.21      9.17 o 
   9   3   9      153.85      127.95      9.80 o 
  11   3   9       51.15       48.42      7.90 o 
  13   3   9       62.08       92.89     13.13 o 
 -20   4   9      126.12      126.21     17.76 o 
 -18   4   9       12.66        5.99      4.60 o 
 -16   4   9      144.64      153.09     12.77 o 
 -14   4   9        2.37       -0.64      3.52 o 
 -12   4   9       69.91       58.81      7.34 o 
 -10   4   9       20.83       24.75      4.58 o 
  -8   4   9        8.27        6.91      3.13 o 
  -6   4   9      306.00      275.32     12.30 o 
  -4   4   9      469.28      482.22     16.45 o 
  -2   4   9      310.95      319.95     13.14 o 
   0   4   9      382.89      369.74     15.90 o 
   2   4   9       93.42       92.94      9.77 o 
   4   4   9       45.73       36.78      7.37 o 
   6   4   9        1.54        1.65      3.10 o 
   8   4   9       11.90       12.45      4.27 o 
  10   4   9       20.22       21.90      5.28 o 
  12   4   9       28.54       29.31      6.90 o 
 -19   5   9       40.11       49.61     12.62 o 
 -17   5   9      115.47      125.54     14.73 o 
 -15   5   9       92.23       88.52      9.97 o 
 -13   5   9       29.29       37.38      6.61 o 
 -11   5   9       40.03       37.31      7.87 o 
  -9   5   9       96.38       97.27      8.47 o 
  -7   5   9      129.86      131.19      9.64 o 
  -5   5   9       58.20       58.98      8.27 o 
  -3   5   9        2.62        5.98      3.37 o 
  -1   5   9      260.27      291.03     19.05 o 
   1   5   9      454.38      417.35     18.53 o 
   3   5   9       23.22       23.90      6.50 o 
   5   5   9        2.51        5.39      3.60 o 
   7   5   9       15.06       17.81      4.60 o 
   9   5   9       40.78       56.22      7.44 o 
  11   5   9        4.41        2.68      4.32 o 
 -16   6   9      221.71      216.28     35.61 o 
 -14   6   9       45.75       43.61      7.48 o 
 -12   6   9       94.15       94.78     10.30 o 
 -10   6   9       61.98       77.39      8.39 o 
  -8   6   9       69.40       83.97      9.16 o 
  -6   6   9      216.01      209.96     13.17 o 
  -4   6   9       50.91       61.77     10.56 o 
  -2   6   9       30.38       42.86      6.12 o 
   0   6   9      116.94      119.96     13.83 o 
   2   6   9       47.14       48.66      7.42 o 
   4   6   9       95.60       84.19     13.45 o 
   6   6   9       24.20       28.74      5.64 o 
   8   6   9        1.56        0.22      3.96 o 
  10   6   9       15.80       15.99      7.09 o 
 -15   7   9       22.09       25.49      7.36 o 
 -13   7   9       52.67       74.65     16.38 o 
 -11   7   9       86.76      102.57     15.41 o 
  -9   7   9       28.26       19.94      5.55 o 
  -7   7   9       99.70      104.91      9.88 o 
  -5   7   9       71.64       79.45     11.63 o 
  -3   7   9      108.36      112.58     10.12 o 
  -1   7   9      161.98      150.00     11.41 o 
   1   7   9       35.85       43.90      6.48 o 
   3   7   9        3.94       -0.58      4.34 o 
   5   7   9       30.19       28.83      5.92 o 
   7   7   9        8.05       10.54      4.97 o 
 -10   8   9       17.82       20.77      6.04 o 
  -8   8   9       42.90       40.71      7.95 o 
  -6   8   9       32.45       29.69      6.24 o 
  -4   8   9      110.23      114.30     14.65 o 
  -2   8   9       22.68       13.80      5.71 o 
   0   8   9       89.33      102.58     12.45 o 
   2   8   9      128.18      131.04     23.54 o 
   4   8   9        6.39       18.74      6.71 o 
 -20   0  10      307.74      255.34     27.61 o 
 -18   0  10      594.60      590.29     29.34 o 
 -16   0  10       39.01       57.63      9.50 o 
 -14   0  10      276.78      283.05     18.12 o 
 -12   0  10      395.37      430.98     21.37 o 
 -10   0  10      399.71      389.84     19.01 o 
  -8   0  10       78.79       95.89      8.90 o 
  -6   0  10       42.48       46.52      8.88 o 
  -4   0  10      659.62      697.24     35.31 o 
  -2   0  10      502.68      515.23     27.00 o 
   0   0  10      129.05      116.15     13.82 o 
   2   0  10       67.38       71.57     17.79 o 
   4   0  10      194.63      200.21     10.43 o 
   6   0  10        0.81        1.08      5.48 o 
   8   0  10       35.46       21.64      8.60 o 
  10   0  10      157.12      166.55     21.89 o 
  12   0  10      324.63      362.68     31.21 o 
 -19   1  10       83.56       87.17      8.47 o 
 -17   1  10      191.16      230.52     15.59 o 
 -15   1  10        9.86        6.11      3.48 o 
 -13   1  10      167.48      175.26     13.66 o 
 -11   1  10       24.63       35.00      4.62 o 
  -9   1  10        2.60        3.93      2.57 o 
  -7   1  10        0.19        2.32      2.10 o 
  -5   1  10       91.34       97.30      8.83 o 
  -3   1  10      118.42      136.47     19.63 o 
  -1   1  10      118.09      134.92     15.40 o 
   1   1  10      290.31      312.32     35.06 o 
   3   1  10       11.87       18.60      3.81 o 
   5   1  10       37.41       35.26      4.32 o 
   7   1  10       79.33       79.52      9.81 o 
   9   1  10      185.06      188.56     13.69 o 
  11   1  10      177.73      183.00     41.34 o 
 -18   2  10      236.82      233.00     13.59 o 
 -16   2  10      137.65      130.66      9.69 o 
 -14   2  10      340.76      348.35     14.29 o 
 -12   2  10      127.77      149.42     10.93 o 
 -10   2  10      242.79      232.95     11.76 o 
  -8   2  10        2.52        1.73      2.51 o 
  -6   2  10       54.02       64.00      5.39 o 
  -4   2  10       78.37      111.44     11.99 o 
  -2   2  10       90.29       87.44     11.67 o 
   0   2  10       10.69       14.45      2.96 o 
   2   2  10      146.02      127.46      8.60 o 
   4   2  10       40.47       38.10      4.53 o 
   6   2  10      139.38      139.96     14.02 o 
   8   2  10      110.26      107.68      8.52 o 
  10   2  10       20.15       21.68      6.06 o 
 -19   3  10      239.60      233.82     16.19 o 
 -17   3  10      269.80      246.86     27.43 o 
 -15   3  10      112.51      124.60     11.02 o 
 -13   3  10      124.61      134.47     14.72 o 
 -11   3  10       67.15       72.93     12.76 o 
  -9   3  10        7.82       15.86      3.98 o 
  -7   3  10       26.32       20.76      4.89 o 
  -5   3  10      133.35      155.35      9.22 o 
  -3   3  10       65.94       78.00      6.27 o 
  -1   3  10       42.17       48.87      5.19 o 
   1   3  10       79.23       71.45      6.89 o 
   3   3  10       48.63       44.34      6.13 o 
   5   3  10       93.28      112.65      8.04 o 
   7   3  10       40.80       38.36      7.99 o 
   9   3  10       28.00       32.24      5.76 o 
 -16   4  10      279.84      290.91     22.18 o 
 -14   4  10      110.16      110.47     10.50 o 
 -12   4  10       61.41       72.76      8.39 o 
 -10   4  10      112.75      137.24      9.90 o 
  -8   4  10       35.07       41.80      5.77 o 
  -6   4  10      165.38      164.95     10.52 o 
  -4   4  10       24.42       28.12      4.85 o 
  -2   4  10      698.69      664.18     21.13 o 
   0   4  10       67.42       68.28     10.25 o 
   2   4  10       78.62       74.44      7.98 o 
   4   4  10      309.53      296.04     15.12 o 
   6   4  10       14.61       10.47      4.11 o 
   8   4  10       16.32        9.86      4.49 o 
 -15   5  10        8.65       10.39      4.95 o 
 -13   5  10      130.00      129.92     13.17 o 
 -11   5  10       11.08        4.56      3.72 o 
  -9   5  10       33.16       35.66      6.96 o 
  -7   5  10       30.15       21.38      5.07 o 
  -5   5  10       50.46       58.36      7.42 o 
  -3   5  10       85.64       85.23      9.96 o 
  -1   5  10      278.55      254.39     15.69 o 
   1   5  10      295.86      272.09     14.55 o 
   3   5  10       86.30       95.73      9.90 o 
   5   5  10        9.33        7.35      3.98 o 
   7   5  10        3.87        5.32      4.20 o 
 -14   6  10      134.13      155.46     13.74 o 
 -12   6  10       25.90       25.89      6.36 o 
 -10   6  10      106.62      120.20     10.49 o 
  -8   6  10       29.47       32.51      5.76 o 
  -6   6  10       26.20       18.92      5.05 o 
  -4   6  10      124.71      118.25     13.69 o 
  -2   6  10        6.01        3.84      3.97 o 
   0   6  10      118.93      116.07      9.36 o 
   2   6  10       22.70       29.86      8.83 o 
   4   6  10      346.80      348.94     28.34 o 
   6   6  10       33.14       24.44      7.29 o 
  -9   7  10       10.79        8.89      4.77 o 
  -7   7  10       16.04       23.56      5.84 o 
  -5   7  10        0.09        0.95      4.13 o 
  -3   7  10       33.07       20.01      5.83 o 
  -1   7  10      152.94      151.63     10.46 o 
   1   7  10       18.33       23.56      6.64 o 
 -17   1  11       99.66      102.66      9.01 o 
 -15   1  11      223.75      247.19     17.23 o 
 -13   1  11       99.29      123.64      8.99 o 
 -11   1  11      151.35      171.85     10.61 o 
  -9   1  11      102.20      114.85      8.38 o 
  -7   1  11       63.36       48.33      4.91 o 
  -5   1  11      133.56      143.97     16.85 o 
  -3   1  11      296.62      315.95     26.89 o 
  -1   1  11      496.07      578.54     46.48 o 
   1   1  11      126.71      151.52      9.80 o 
   3   1  11       58.62       67.01      5.18 o 
   5   1  11      331.77      340.94     13.59 o 
   7   1  11      167.29      188.02     14.64 o 
 -16   2  11       87.77       95.15      9.98 o 
 -14   2  11      755.35      751.12     31.43 o 
 -12   2  11       20.61       24.75      5.34 o 
 -10   2  11       13.09       18.38      4.46 o 
  -8   2  11       14.46       25.04      5.20 o 
  -6   2  11       11.58       14.64      3.27 o 
  -4   2  11      110.33      120.62     13.16 o 
  -2   2  11       67.31       79.83      7.60 o 
   0   2  11       11.49       14.89      3.50 o 
   2   2  11       43.24       52.17      6.02 o 
   4   2  11      136.37      127.43      8.16 o 
   6   2  11       33.07       23.53      4.81 o 
 -15   3  11       70.92       77.40     15.38 o 
 -13   3  11       17.23       21.41      5.44 o 
 -11   3  11      160.78      154.16     11.53 o 
  -9   3  11       16.79       17.57      4.25 o 
  -7   3  11      194.59      181.22     10.66 o 
  -5   3  11      155.09      138.17      8.97 o 
  -3   3  11        0.22        2.07      3.06 o 
  -1   3  11      344.85      354.91     13.96 o 
   1   3  11      138.59      160.86      9.96 o 
   3   3  11      220.97      224.35     17.59 o 
   5   3  11      324.08      334.21     14.99 o 
 -14   4  11       61.79       70.54      8.75 o 
 -12   4  11       23.71       35.95      7.88 o 
 -10   4  11        7.44        7.48      4.07 o 
  -8   4  11       26.43       29.13      5.26 o 
  -6   4  11      116.93      117.34      9.00 o 
  -4   4  11      128.26      138.42     11.43 o 
  -2   4  11      135.87      133.03      9.54 o 
   0   4  11      169.58      172.10     10.89 o 
   2   4  11       38.07       35.52     11.60 o 
   4   4  11       73.03       77.29      7.46 o 
 -11   5  11       92.87       90.90      9.04 o 
  -9   5  11       66.48       78.19      8.44 o 
  -7   5  11      103.78      123.85     10.23 o 
  -5   5  11      158.19      196.36     12.74 o 
  -3   5  11       86.18       86.62     12.25 o 
  -1   5  11       14.01       24.54      4.56 o 
   1   5  11      147.30      156.50     11.34 o 
   3   5  11      486.79      536.23     22.68 o 
  -6   6  11       34.44       30.14      6.33 o 
  -4   6  11       21.01       26.62      5.83 o 
  -2   6  11       33.59       35.13      6.46 o 
 -12   0  12      162.25      185.31     15.62 o 
 -10   0  12      421.01      435.45     26.61 o 
  -8   0  12       44.74       66.51      9.06 o 
 -11   1  12      164.33      177.92     11.63 o 
  -9   1  12       71.94       63.53      6.58 o 
  -7   1  12        2.81        4.64      3.78 o 
  -5   1  12        1.98        7.02      7.16 o 
  -3   1  12       31.38       28.68      9.43 o 
 -10   2  12       50.07       62.60      7.04 o 
  -8   2  12       25.43       21.65      5.04 o 
  -6   2  12       20.25       23.19      4.11 o 
  -4   2  12       14.47       10.13      4.51 o 
  -2   2  12        8.07       11.23      4.47 o 
   0   2  12       10.95       14.50      3.60 o 
   2   2  12      253.21      272.03     10.28 o 
  -9   3  12       91.70       91.71      8.19 o 
  -7   3  12        9.73       11.12      4.11 o 
  -5   3  12        0.49       -3.50      3.15 o 
  -3   3  12       10.76       12.50      4.08 o 
  -1   3  12       15.78       16.66      4.22 o 
                                                 
